# Supplementary material for: 4-tert-Butyl-4′-(4-meth­oxy­phen­yl)-3′-(4-methyl­phen­yl)-1,2,3,4-tetra­hydro­spiro­[naphthalene-2,5′(4′H)-1,2-oxazol]-1-one
Source: Acta Crystallogr Sect E Struct Rep Online. 2010 Oct 31;66(Pt 11):o3040. doi: 10.1107/S1600536810044168 (PMC3009094; doi:10.1107/S1600536810044168)
Supplement: Supplementary file 1 [file e-66-o3040-sup1.cif]

##############################################################################
###                                                                        ###
###        Electronic paper (Acta Crystallographica Section E)             ###
###                                                                        ###
##############################################################################
#                                                                            #
# This CIF contains the data in a paper accepted for publication in Acta     #
# Crystallographica Section E. It conforms to the requirements of Notes      #
# for Authors for Section E, and has been peer reviewed under the auspices   #
# of the IUCr Commission on Journals.                                        #
#                                                                            #
# Full details of the Crystallographic Information File format               #
# are given in the paper "The Crystallographic Information File (CIF):       #
# a New Standard Archive File for Crystallography" by S. R. Hall, F. H.      #
# Allen and I. D. Brown [Acta Cryst. (1991), A47, 655-685].                  #
#                                                                            #
# The current version of the core CIF dictionary is obtainable from          #
# ftp://ftp.iucr.org/pub/cif_core.dic. The current version number is 2.4.    #
#                                                                            #
# Software is freely available for graphical display of the structure(s) in  #
# this CIF.  For information consult the CIF home page http://www.iucr.org/  #
# cif/home.html                                                              #
#                                                                            #
# This file may be used for bona fide research purposes within the           #
# scientific community so long as proper attribution is given to the journal # 
# article from which it was obtained.                                        #
#                                                                            #
##############################################################################
                                             
data_I
_audit_creation_method     SHELXL-97
_chemical_name_systematic
;
4-<i>tert</i>-Butyl-4'-(4-methoxyphenyl)-3'-(4-methylphenyl)-
1,2,3,4-tetrahydrospiro[naphthalene-2,5'(4'<i>H</i>)-1,2-oxazol]-1-one
;
_chemical_name_common     ?
_chemical_formula_moiety     'C30 H31 N O3'
_chemical_formula_sum     'C30 H31 N O3'
_chemical_formula_iupac     'C30 H31 N O3'
_chemical_formula_weight     453.56
_chemical_melting_point     ?
_symmetry_cell_setting     monoclinic
_symmetry_space_group_name_H-M     'P 21/c'
_symmetry_space_group_name_hall     '-P 2ybc'
loop_
    _symmetry_equiv_pos_as_xyz
    'x, y, z'
    '-x, y+1/2, -z+1/2'
    '-x, -y, -z'
    'x, -y-1/2, z-1/2'
_cell_length_a     6.9248(3)
_cell_length_b     24.7919(12)
_cell_length_c     14.2111(7)
_cell_angle_alpha     90.00
_cell_angle_beta     94.460(2)
_cell_angle_gamma     90.00
_cell_volume     2432.4(2)
_cell_formula_units_Z     4
_cell_measurement_reflns_used     2572
_cell_measurement_theta_min     1.7
_cell_measurement_theta_max     25.1
_cell_measurement_temperature     296(2)
_cell_measurement_pressure     101
_exptl_crystal_description     block
_exptl_crystal_colour     yellow
_exptl_crystal_size_max     0.34
_exptl_crystal_size_mid     0.21
_exptl_crystal_size_min     0.20
_exptl_crystal_density_diffrn     1.239
_exptl_crystal_density_meas     ?
_exptl_crystal_density_method     'not measured'
_exptl_crystal_F_000     968
_exptl_absorpt_coefficient_mu     0.079
_exptl_absorpt_correction_type     none
_exptl_absorpt_process_details     ?
_exptl_absorpt_correction_T_min     ?
_exptl_absorpt_correction_T_max     ?
_exptl_special_details
;
;
_diffrn_ambient_temperature     296(2)
_diffrn_radiation_type     MoK\a
_diffrn_radiation_wavelength     0.71073
_diffrn_radiation_source     'fine-focus sealed tube'
_diffrn_radiation_monochromator     graphite
_diffrn_measurement_device_type     'Bruker APEXII CCD detector'
_diffrn_measurement_method     '\w and \f'
_diffrn_detector_area_resol_mean     ?
_diffrn_reflns_number     21101
_diffrn_reflns_av_R_equivalents     0.0356
_diffrn_reflns_av_sigmaI/netI     0.0305
_diffrn_reflns_theta_min     2.85
_diffrn_reflns_theta_max     25.20
_diffrn_reflns_theta_full     25.20
_diffrn_measured_fraction_theta_max     0.999
_diffrn_measured_fraction_theta_full     0.999
_diffrn_reflns_limit_h_min     -7
_diffrn_reflns_limit_h_max     8
_diffrn_reflns_limit_k_min     -29
_diffrn_reflns_limit_k_max     29
_diffrn_reflns_limit_l_min     -17
_diffrn_reflns_limit_l_max     16
_diffrn_standards_number     ?
_diffrn_standards_interval_count     ?
_diffrn_standards_interval_time     ?
_diffrn_standards_decay_%     ?
_refine_special_details
;
Refinement of <i>F</i>^2^ against ALL reflections. The weighted <i>R</i>-factor
<i>wR</i> and goodness of fit <i>S</i> are based on <i>F</i>^2^, conventional
<i>R</i>-factors <i>R</i> are based on <i>F</i>, with <i>F</i> set to zero for
negative <i>F</i>^2^. The threshold expression of <i>F</i>^2^ >
\s(<i>F</i>^2^) is used only for calculating <i>R</i>-factors(gt) <i>etc</i>.
and is not relevant to the choice of reflections for refinement.
<i>R</i>-factors based on <i>F</i>^2^ are statistically about twice as large
as those based on <i>F</i>, and <i>R</i>- factors based on ALL data will be
even larger.
;
_reflns_number_total     4382
_reflns_number_gt     3165
_reflns_threshold_expression     I>2\s(I)
_refine_ls_structure_factor_coef     Fsqd
_refine_ls_matrix_type     full
_refine_ls_R_factor_all     0.0652
_refine_ls_R_factor_gt     0.0420
_refine_ls_wR_factor_gt     0.1047
_refine_ls_wR_factor_ref     0.1129
_refine_ls_goodness_of_fit_ref     1.037
_refine_ls_restrained_S_all     1.037
_refine_ls_number_reflns     4382
_refine_ls_number_parameters     312
_refine_ls_number_restraints     0
_refine_ls_hydrogen_treatment     constr
_refine_ls_weighting_scheme     calc
_refine_ls_weighting_details
         'calc w=1/[\s^2^(Fo^2^)+(0.0578P)^2^+0.2609P] where P=(Fo^2^+2Fc^2^)/3'
_atom_sites_solution_hydrogens     geom
_atom_sites_solution_primary     direct
_atom_sites_solution_secondary     difmap
_refine_ls_shift/su_max     0.005
_refine_ls_shift/su_mean     0.000
_refine_diff_density_max     0.138
_refine_diff_density_min     -0.165
_refine_ls_extinction_method     none
_refine_ls_extinction_coef     ?
loop_
    _atom_type_symbol
    _atom_type_description
    _atom_type_scat_dispersion_real
    _atom_type_scat_dispersion_imag
    _atom_type_scat_source
    'C' 'C' 0.0033 0.0016
                         'International Tables Vol C Tables 4.2.6.8 and 6.1.1.4'
    'H' 'H' 0.0000 0.0000
                         'International Tables Vol C Tables 4.2.6.8 and 6.1.1.4'
    'N' 'N' 0.0061 0.0033
                         'International Tables Vol C Tables 4.2.6.8 and 6.1.1.4'
    'O' 'O' 0.0106 0.0060
                         'International Tables Vol C Tables 4.2.6.8 and 6.1.1.4'
_computing_data_collection     'APEX2 (Bruker, 2005)'
_computing_cell_refinement     'APEX2 [or SAINT?] (Bruker, 2005)'
_computing_data_reduction     'APEX2 [or SAINT?] (Bruker, 2005)'
_computing_structure_solution     'SHELXL97 (Sheldrick, 2008)'
_computing_structure_refinement     'SHELXL97 (Sheldrick, 2008)'
_computing_molecular_graphics     'PLATON (Spek, 2009)'
_computing_publication_material     'publCIF (Westrip, 2010)'
loop_
    _atom_site_type_symbol
    _atom_site_label
    _atom_site_fract_x
    _atom_site_fract_y
    _atom_site_fract_z
    _atom_site_U_iso_or_equiv
    _atom_site_adp_type
    _atom_site_calc_flag
    _atom_site_refinement_flags
    _atom_site_occupancy
    _atom_site_disorder_assembly
    _atom_site_disorder_group
    O O4 0.63085(15) 0.63345(4) 0.73883(8) 0.0474(3) Uani d . 1 . .
    N N1 0.60997(19) 0.58121(5) 0.69829(9) 0.0468(3) Uani d . 1 . .
    O O2 0.36687(18) 0.66608(4) 0.57094(7) 0.0543(3) Uani d . 1 . .
    C C8 0.4373(2) 0.65875(6) 0.73832(10) 0.0389(4) Uani d . 1 . .
    C C15 0.3017(2) 0.60949(6) 0.73542(10) 0.0391(4) Uani d . 1 . .
    H H15 0.1879 0.6164 0.6917 0.047 Uiso calc R 1 . .
    C C10 0.5015(2) 0.74455(6) 0.64473(11) 0.0427(4) Uani d . 1 . .
    C C24 0.3633(2) 0.51695(6) 0.65106(11) 0.0433(4) Uani d . 1 . .
    C C5 0.4863(2) 0.77684(6) 0.72404(11) 0.0427(4) Uani d . 1 . .
    C C23 0.4304(2) 0.56809(6) 0.69348(10) 0.0402(4) Uani d . 1 . .
    C C9 0.4249(2) 0.68879(6) 0.64352(11) 0.0412(4) Uani d . 1 . .
    C C16 0.2379(2) 0.59128(6) 0.82979(11) 0.0407(4) Uani d . 1 . .
    C C21 0.3692(2) 0.57148(7) 0.89982(12) 0.0488(4) Uani d . 1 . .
    H H21 0.4973 0.5663 0.8865 0.059 Uiso calc R 1 . .
    C C6 0.3864(2) 0.75536(6) 0.80660(11) 0.0426(4) Uani d . 1 . .
    H H6 0.4421 0.7754 0.8616 0.051 Uiso calc R 1 . .
    C C7 0.4479(2) 0.69652(6) 0.82392(11) 0.0454(4) Uani d . 1 . .
    H H7A 0.5803 0.6965 0.8518 0.055 Uiso calc R 1 . .
    H H7B 0.3675 0.6814 0.8703 0.055 Uiso calc R 1 . .
    C C27 0.2301(3) 0.42282(7) 0.55619(12) 0.0537(5) Uani d . 1 . .
    O O3 0.0559(2) 0.55683(6) 1.09572(10) 0.0760(4) Uani d . 1 . .
    C C29 0.4913(3) 0.48045(7) 0.61566(12) 0.0508(4) Uani d . 1 . .
    H H29 0.6238 0.4872 0.6233 0.061 Uiso calc R 1 . .
    C C18 -0.0083(3) 0.58377(7) 0.93966(14) 0.0563(5) Uani d . 1 . .
    H H18 -0.1374 0.5873 0.9524 0.068 Uiso calc R 1 . .
    C C17 0.0469(2) 0.59639(7) 0.85111(12) 0.0485(4) Uani d . 1 . .
    H H17 -0.0456 0.6085 0.8050 0.058 Uiso calc R 1 . .
    C C4 0.5666(2) 0.82844(7) 0.72359(13) 0.0524(4) Uani d . 1 . .
    H H4 0.5588 0.8507 0.7759 0.063 Uiso calc R 1 . .
    C C20 0.3150(3) 0.55912(7) 0.98906(12) 0.0545(5) Uani d . 1 . .
    H H20 0.4061 0.5462 1.0351 0.065 Uiso calc R 1 . .
    C C1 0.5907(3) 0.76397(7) 0.56714(12) 0.0554(5) Uani d . 1 . .
    H H1 0.5977 0.7423 0.5140 0.067 Uiso calc R 1 . .
    C C28 0.4250(3) 0.43438(7) 0.56943(12) 0.0573(5) Uani d . 1 . .
    H H28 0.5139 0.4105 0.5466 0.069 Uiso calc R 1 . .
    C C14 0.0526(2) 0.73897(8) 0.71858(14) 0.0625(5) Uani d . 1 . .
    H H14A 0.0694 0.7006 0.7240 0.094 Uiso calc R 1 . .
    H H14B 0.1011 0.7512 0.6608 0.094 Uiso calc R 1 . .
    H H14C -0.0826 0.7476 0.7184 0.094 Uiso calc R 1 . .
    C C11 0.1637(2) 0.76677(7) 0.80208(12) 0.0493(4) Uani d . 1 . .
    C C19 0.1257(3) 0.56609(7) 1.00910(13) 0.0528(4) Uani d . 1 . .
    C C25 0.1675(3) 0.50474(7) 0.63929(13) 0.0589(5) Uani d . 1 . .
    H H25 0.0780 0.5281 0.6630 0.071 Uiso calc R 1 . .
    C C26 0.1035(3) 0.45842(8) 0.59279(14) 0.0654(5) Uani d . 1 . .
    H H26 -0.0286 0.4511 0.5861 0.078 Uiso calc R 1 . .
    C C2 0.6686(3) 0.81497(8) 0.56862(14) 0.0660(5) Uani d . 1 . .
    H H2 0.7288 0.8278 0.5168 0.079 Uiso calc R 1 . .
    C C12 0.1311(3) 0.82777(7) 0.79301(15) 0.0679(6) Uani d . 1 . .
    H H12A -0.0038 0.8356 0.7967 0.102 Uiso calc R 1 . .
    H H12B 0.1712 0.8399 0.7334 0.102 Uiso calc R 1 . .
    H H12C 0.2056 0.8459 0.8433 0.102 Uiso calc R 1 . .
    C C3 0.6571(3) 0.84692(8) 0.64697(14) 0.0625(5) Uani d . 1 . .
    H H3 0.7109 0.8813 0.6483 0.075 Uiso calc R 1 . .
    C C13 0.0841(3) 0.74815(8) 0.89371(15) 0.0709(6) Uani d . 1 . .
    H H13A -0.0504 0.7576 0.8931 0.106 Uiso calc R 1 . .
    H H13B 0.1548 0.7653 0.9462 0.106 Uiso calc R 1 . .
    H H13C 0.0978 0.7097 0.8995 0.106 Uiso calc R 1 . .
    C C22 0.1889(4) 0.53982(9) 1.17053(14) 0.0829(7) Uani d . 1 . .
    H H22A 0.2438 0.5057 1.1548 0.124 Uiso calc R 1 . .
    H H22B 0.1229 0.5361 1.2271 0.124 Uiso calc R 1 . .
    H H22C 0.2903 0.5661 1.1804 0.124 Uiso calc R 1 . .
    C C30 0.1581(4) 0.37406(8) 0.50084(15) 0.0777(6) Uani d . 1 . .
    H H30A 0.2000 0.3760 0.4381 0.117 Uiso calc R 1 . .
    H H30B 0.0192 0.3731 0.4978 0.117 Uiso calc R 1 . .
    H H30C 0.2093 0.3420 0.5314 0.117 Uiso calc R 1 . .
loop_
    _atom_site_aniso_label
    _atom_site_aniso_U_11
    _atom_site_aniso_U_22
    _atom_site_aniso_U_33
    _atom_site_aniso_U_12
    _atom_site_aniso_U_13
    _atom_site_aniso_U_23
    O4 0.0394(6) 0.0439(7) 0.0576(7) 0.0060(5) -0.0044(5) -0.0047(5)
    N1 0.0483(8) 0.0428(8) 0.0492(8) 0.0071(6) 0.0034(6) -0.0030(6)
    O2 0.0736(8) 0.0494(7) 0.0383(6) -0.0022(6) -0.0061(6) -0.0056(5)
    C8 0.0365(8) 0.0413(9) 0.0381(8) 0.0063(6) -0.0033(7) -0.0006(7)
    C15 0.0378(8) 0.0398(9) 0.0388(9) 0.0063(6) -0.0030(7) -0.0009(7)
    C10 0.0430(9) 0.0430(9) 0.0406(9) 0.0019(7) -0.0069(7) 0.0018(7)
    C24 0.0560(10) 0.0369(9) 0.0376(9) 0.0032(7) 0.0085(8) 0.0032(7)
    C5 0.0381(8) 0.0422(9) 0.0460(9) 0.0035(7) -0.0081(7) -0.0007(7)
    C23 0.0456(9) 0.0404(9) 0.0345(8) 0.0062(7) 0.0032(7) 0.0040(7)
    C9 0.0411(9) 0.0445(9) 0.0372(9) 0.0054(7) -0.0017(7) -0.0029(7)
    C16 0.0403(9) 0.0374(9) 0.0440(9) 0.0038(7) 0.0012(7) -0.0030(7)
    C21 0.0418(9) 0.0546(10) 0.0501(10) 0.0086(8) 0.0044(8) 0.0047(8)
    C6 0.0453(9) 0.0415(9) 0.0399(9) 0.0012(7) -0.0045(7) -0.0081(7)
    C7 0.0496(9) 0.0461(9) 0.0390(9) 0.0032(7) -0.0068(7) -0.0018(7)
    C27 0.0784(13) 0.0405(10) 0.0451(10) -0.0084(9) 0.0234(9) 0.0001(8)
    O3 0.0921(11) 0.0759(9) 0.0641(9) 0.0008(8) 0.0322(8) 0.0040(7)
    C29 0.0555(10) 0.0463(10) 0.0508(10) 0.0090(8) 0.0048(8) 0.0003(8)
    C18 0.0468(10) 0.0543(11) 0.0704(13) -0.0006(8) 0.0201(9) -0.0068(10)
    C17 0.0394(9) 0.0475(10) 0.0582(11) 0.0040(7) 0.0007(8) -0.0045(8)
    C4 0.0535(10) 0.0447(10) 0.0573(11) -0.0014(8) -0.0068(9) -0.0052(8)
    C20 0.0618(12) 0.0540(11) 0.0468(10) 0.0065(9) -0.0008(9) 0.0046(8)
    C1 0.0668(12) 0.0579(11) 0.0406(9) -0.0050(9) -0.0020(9) 0.0042(8)
    C28 0.0785(14) 0.0421(10) 0.0531(11) 0.0106(9) 0.0167(10) -0.0024(8)
    C14 0.0417(10) 0.0650(12) 0.0790(13) 0.0087(8) -0.0065(9) -0.0132(10)
    C11 0.0458(9) 0.0427(9) 0.0593(11) 0.0038(7) 0.0041(8) -0.0080(8)
    C19 0.0651(12) 0.0439(10) 0.0515(10) -0.0020(8) 0.0183(9) -0.0034(8)
    C25 0.0593(12) 0.0506(11) 0.0696(12) -0.0037(9) 0.0233(10) -0.0149(9)
    C26 0.0650(12) 0.0598(12) 0.0744(13) -0.0160(10) 0.0246(10) -0.0136(10)
    C2 0.0793(14) 0.0640(13) 0.0540(12) -0.0154(10) 0.0002(10) 0.0130(10)
    C12 0.0574(11) 0.0515(11) 0.0953(16) 0.0108(9) 0.0082(11) -0.0084(11)
    C3 0.0661(12) 0.0481(11) 0.0714(13) -0.0119(9) -0.0069(10) 0.0096(10)
    C13 0.0679(13) 0.0667(13) 0.0807(15) 0.0000(10) 0.0229(11) -0.0093(11)
    C22 0.123(2) 0.0746(15) 0.0527(12) -0.0013(13) 0.0153(13) 0.0083(11)
    C30 0.1067(17) 0.0560(12) 0.0748(14) -0.0238(11) 0.0348(12) -0.0173(11)
_geom_special_details
;
All e.s.d.'s (except the e.s.d. in the dihedral angle between two l.s. planes)
are estimated using the full covariance matrix. The cell e.s.d.'s are taken
into account individually in the estimation of e.s.d.'s in distances, angles
and torsion angles; correlations between e.s.d.'s in cell parameters are only
used when they are defined by crystal symmetry. An approximate (isotropic)
treatment of cell e.s.d.'s is used for estimating e.s.d.'s involving l.s.
planes.
;
loop_
    _geom_bond_atom_site_label_1
    _geom_bond_atom_site_label_2
    _geom_bond_site_symmetry_2
    _geom_bond_distance
    _geom_bond_publ_flag
    O4 N1 . 1.4203(16) ?
    O4 C8 . 1.4795(17) ?
    N1 C23 . 1.282(2) ?
    O2 C9 . 1.2157(17) ?
    C8 C7 . 1.532(2) ?
    C8 C9 . 1.536(2) ?
    C8 C15 . 1.539(2) ?
    C15 C23 . 1.512(2) ?
    C15 C16 . 1.513(2) ?
    C15 H15 . 0.9800 ?
    C10 C1 . 1.391(2) ?
    C10 C5 . 1.393(2) ?
    C10 C9 . 1.480(2) ?
    C24 C25 . 1.386(2) ?
    C24 C29 . 1.388(2) ?
    C24 C23 . 1.464(2) ?
    C5 C4 . 1.395(2) ?
    C5 C6 . 1.505(2) ?
    C16 C21 . 1.385(2) ?
    C16 C17 . 1.386(2) ?
    C21 C20 . 1.385(2) ?
    C21 H21 . 0.9300 ?
    C6 C7 . 1.534(2) ?
    C6 C11 . 1.565(2) ?
    C6 H6 . 0.9800 ?
    C7 H7A . 0.9700 ?
    C7 H7B . 0.9700 ?
    C27 C26 . 1.375(3) ?
    C27 C28 . 1.378(3) ?
    C27 C30 . 1.506(3) ?
    O3 C19 . 1.376(2) ?
    O3 C22 . 1.416(3) ?
    C29 C28 . 1.379(2) ?
    C29 H29 . 0.9300 ?
    C18 C19 . 1.373(3) ?
    C18 C17 . 1.379(2) ?
    C18 H18 . 0.9300 ?
    C17 H17 . 0.9300 ?
    C4 C3 . 1.376(3) ?
    C4 H4 . 0.9300 ?
    C20 C19 . 1.374(3) ?
    C20 H20 . 0.9300 ?
    C1 C2 . 1.374(3) ?
    C1 H1 . 0.9300 ?
    C28 H28 . 0.9300 ?
    C14 C11 . 1.527(2) ?
    C14 H14A . 0.9600 ?
    C14 H14B . 0.9600 ?
    C14 H14C . 0.9600 ?
    C11 C13 . 1.524(3) ?
    C11 C12 . 1.533(2) ?
    C25 C26 . 1.381(2) ?
    C25 H25 . 0.9300 ?
    C26 H26 . 0.9300 ?
    C2 C3 . 1.374(3) ?
    C2 H2 . 0.9300 ?
    C12 H12A . 0.9600 ?
    C12 H12B . 0.9600 ?
    C12 H12C . 0.9600 ?
    C3 H3 . 0.9300 ?
    C13 H13A . 0.9600 ?
    C13 H13B . 0.9600 ?
    C13 H13C . 0.9600 ?
    C22 H22A . 0.9600 ?
    C22 H22B . 0.9600 ?
    C22 H22C . 0.9600 ?
    C30 H30A . 0.9600 ?
    C30 H30B . 0.9600 ?
    C30 H30C . 0.9600 ?
loop_
    _geom_angle_atom_site_label_1
    _geom_angle_atom_site_label_2
    _geom_angle_atom_site_label_3
    _geom_angle_site_symmetry_1
    _geom_angle_site_symmetry_3
    _geom_angle
    _geom_angle_publ_flag
    N1 O4 C8 . . 108.72(10) ?
    C23 N1 O4 . . 108.71(12) ?
    O4 C8 C7 . . 105.51(11) ?
    O4 C8 C9 . . 101.45(11) ?
    C7 C8 C9 . . 113.32(13) ?
    O4 C8 C15 . . 102.37(11) ?
    C7 C8 C15 . . 119.86(13) ?
    C9 C8 C15 . . 111.66(12) ?
    C23 C15 C16 . . 111.63(12) ?
    C23 C15 C8 . . 99.94(12) ?
    C16 C15 C8 . . 115.64(12) ?
    C23 C15 H15 . . 109.7 ?
    C16 C15 H15 . . 109.7 ?
    C8 C15 H15 . . 109.7 ?
    C1 C10 C5 . . 120.57(15) ?
    C1 C10 C9 . . 119.66(14) ?
    C5 C10 C9 . . 119.77(14) ?
    C25 C24 C29 . . 117.40(16) ?
    C25 C24 C23 . . 120.98(14) ?
    C29 C24 C23 . . 121.49(15) ?
    C10 C5 C4 . . 117.91(16) ?
    C10 C5 C6 . . 119.71(14) ?
    C4 C5 C6 . . 122.38(15) ?
    N1 C23 C24 . . 121.15(14) ?
    N1 C23 C15 . . 113.93(14) ?
    C24 C23 C15 . . 124.92(14) ?
    O2 C9 C10 . . 122.47(14) ?
    O2 C9 C8 . . 120.78(14) ?
    C10 C9 C8 . . 116.56(13) ?
    C21 C16 C17 . . 117.39(15) ?
    C21 C16 C15 . . 121.45(14) ?
    C17 C16 C15 . . 121.08(14) ?
    C20 C21 C16 . . 121.81(16) ?
    C20 C21 H21 . . 119.1 ?
    C16 C21 H21 . . 119.1 ?
    C5 C6 C7 . . 108.84(13) ?
    C5 C6 C11 . . 114.54(13) ?
    C7 C6 C11 . . 116.04(13) ?
    C5 C6 H6 . . 105.5 ?
    C7 C6 H6 . . 105.5 ?
    C11 C6 H6 . . 105.5 ?
    C8 C7 C6 . . 117.26(12) ?
    C8 C7 H7A . . 108.0 ?
    C6 C7 H7A . . 108.0 ?
    C8 C7 H7B . . 108.0 ?
    C6 C7 H7B . . 108.0 ?
    H7A C7 H7B . . 107.2 ?
    C26 C27 C28 . . 117.49(17) ?
    C26 C27 C30 . . 121.20(19) ?
    C28 C27 C30 . . 121.27(17) ?
    C19 O3 C22 . . 117.91(17) ?
    C28 C29 C24 . . 120.93(17) ?
    C28 C29 H29 . . 119.5 ?
    C24 C29 H29 . . 119.5 ?
    C19 C18 C17 . . 120.57(17) ?
    C19 C18 H18 . . 119.7 ?
    C17 C18 H18 . . 119.7 ?
    C18 C17 C16 . . 121.04(16) ?
    C18 C17 H17 . . 119.5 ?
    C16 C17 H17 . . 119.5 ?
    C3 C4 C5 . . 121.00(17) ?
    C3 C4 H4 . . 119.5 ?
    C5 C4 H4 . . 119.5 ?
    C19 C20 C21 . . 119.53(16) ?
    C19 C20 H20 . . 120.2 ?
    C21 C20 H20 . . 120.2 ?
    C2 C1 C10 . . 120.28(17) ?
    C2 C1 H1 . . 119.9 ?
    C10 C1 H1 . . 119.9 ?
    C27 C28 C29 . . 121.60(17) ?
    C27 C28 H28 . . 119.2 ?
    C29 C28 H28 . . 119.2 ?
    C11 C14 H14A . . 109.5 ?
    C11 C14 H14B . . 109.5 ?
    H14A C14 H14B . . 109.5 ?
    C11 C14 H14C . . 109.5 ?
    H14A C14 H14C . . 109.5 ?
    H14B C14 H14C . . 109.5 ?
    C13 C11 C14 . . 109.46(16) ?
    C13 C11 C12 . . 108.05(15) ?
    C14 C11 C12 . . 108.54(15) ?
    C13 C11 C6 . . 109.33(14) ?
    C14 C11 C6 . . 112.68(13) ?
    C12 C11 C6 . . 108.66(14) ?
    C18 C19 C20 . . 119.58(16) ?
    C18 C19 O3 . . 115.57(17) ?
    C20 C19 O3 . . 124.85(18) ?
    C26 C25 C24 . . 120.92(17) ?
    C26 C25 H25 . . 119.5 ?
    C24 C25 H25 . . 119.5 ?
    C27 C26 C25 . . 121.64(19) ?
    C27 C26 H26 . . 119.2 ?
    C25 C26 H26 . . 119.2 ?
    C3 C2 C1 . . 119.70(18) ?
    C3 C2 H2 . . 120.1 ?
    C1 C2 H2 . . 120.1 ?
    C11 C12 H12A . . 109.5 ?
    C11 C12 H12B . . 109.5 ?
    H12A C12 H12B . . 109.5 ?
    C11 C12 H12C . . 109.5 ?
    H12A C12 H12C . . 109.5 ?
    H12B C12 H12C . . 109.5 ?
    C2 C3 C4 . . 120.53(17) ?
    C2 C3 H3 . . 119.7 ?
    C4 C3 H3 . . 119.7 ?
    C11 C13 H13A . . 109.5 ?
    C11 C13 H13B . . 109.5 ?
    H13A C13 H13B . . 109.5 ?
    C11 C13 H13C . . 109.5 ?
    H13A C13 H13C . . 109.5 ?
    H13B C13 H13C . . 109.5 ?
    O3 C22 H22A . . 109.5 ?
    O3 C22 H22B . . 109.5 ?
    H22A C22 H22B . . 109.5 ?
    O3 C22 H22C . . 109.5 ?
    H22A C22 H22C . . 109.5 ?
    H22B C22 H22C . . 109.5 ?
    C27 C30 H30A . . 109.5 ?
    C27 C30 H30B . . 109.5 ?
    H30A C30 H30B . . 109.5 ?
    C27 C30 H30C . . 109.5 ?
    H30A C30 H30C . . 109.5 ?
    H30B C30 H30C . . 109.5 ?
loop_
    _geom_hbond_atom_site_label_D
    _geom_hbond_atom_site_label_H
    _geom_hbond_atom_site_label_A
    _geom_hbond_site_symmetry_A
    _geom_hbond_distance_DH
    _geom_hbond_distance_HA
    _geom_hbond_distance_DA
    _geom_hbond_angle_DHA
    _geom_hbond_publ_flag
    C17 H17 O4 1_455 0.9300 2.4400 3.313(2) 156.00 yes
data_global
_journal_date_recd_electronic     2010-10-27
_journal_date_accepted     2010-10-28
_journal_name_full     'Acta Crystallographica, Section E'
_journal_year     2010
_journal_volume     66
_journal_issue     11
_journal_page_first     o3040
_journal_page_last     o3040
_journal_paper_category     QO
_journal_coeditor_code     BT5399
data_New_Global_Publ_Block
_publ_contact_author_name     'Ghali Al Houari'
_publ_contact_author_address
;
D\'epartement de Chimie, Facult\'e des Sciences
Dhar Mehraz, BP 1796 Atlas, 30000 F\'es,
Morocco
;
_publ_contact_author_email     'ghali68@yahoo.fr'
_publ_contact_author_fax     '00 212 (0) 6 61 83 53 35'
_publ_contact_author_phone     '00 212 (0) 5 55 73 31 71'
_publ_section_title
;\
4-<i>tert</i>-Butyl-4'-(4-methoxyphenyl)-3'-(4-methylphenyl)-1,2,3,4-\
tetrahydrospiro[naphthalene-2,5'(4'<i>H</i>)-1,2-oxazol]-1-one
;
loop_
    _publ_author_name
    _publ_author_footnote
    _publ_author_address
    'Akhazzane, Mohamed' .
;
Laboratoire de Chimie Organique, Facult\'e des Sciences Dhar el Mahraz,
Universit\'e Sidi Mohammed Ben Abdellah, F\`es, Morocco
;
    'Zouihri, Hafid' .
;
Laboratoire de Diffraction des Rayons X,
Centre National pour la Recherche Scientifique et Technique, Rabat,
Morocco
;
    'Daoudi, Maria' .
;
Laboratoire de Chimie Organique, Facult\'e des Sciences Dhar el Mahraz,
Universit\'e Sidi Mohammed Ben Abdellah, F\`es, Morocco
;
    'Kerbal, Abdelali' .
;
Laboratoire de Chimie Organique, Facult\'e des Sciences Dhar el Mahraz,
Universit\'e Sidi Mohammed Ben Abdellah, F\`es, Morocco
;
    'Al Houari, Ghali' .
;
Laboratoire de Chimie Organique, Facult\'e des Sciences Dhar el Mahraz,
Universit\'e Sidi Mohammed Ben Abdellah, F\`es, Morocco
;
