# Supplementary material for: 4-tert-Butyl-4′-(4-meth­oxy­phen­yl)-3′-(4-methyl­phen­yl)-1,2,3,4-tetra­hydro­spiro­[naphthalene-2,5′(4′H)-1,2-oxazol]-1-one
Source: Acta Crystallogr Sect E Struct Rep Online. 2010 Oct 31;66(Pt 11):o3040. doi: 10.1107/S1600536810044168 (PMC3009094; doi:10.1107/S1600536810044168)
Supplement: Supplementary file 2 [file e-66-o3040-Isup2.hkl]

# 
# h,k,l, Fc-squared, Fo-squared, sigma(Fo-squared) and status flag 
# 
data_I
_shelx_title ' zouihri_AK3_1_0m in P2(1)/c' 
_shelx_refln_list_code          4 
_shelx_F_calc_maximum      157.07 
_exptl_crystal_F_000       968.00 
_reflns_d_resolution_high  0.8346 
 
loop_ 
 _symmetry_equiv_pos_as_xyz 
 'x, y, z' 
 '-x, y+1/2, -z+1/2' 
 '-x, -y, -z' 
 'x, -y-1/2, z-1/2' 
 
_cell_length_a     6.9248 
_cell_length_b    24.7919 
_cell_length_c    14.2111 
_cell_angle_alpha  90.000 
_cell_angle_beta   94.460 
_cell_angle_gamma  90.000 
 
_shelx_F_squared_multiplier     1.000 
 
loop_ 
 _refln_index_h 
 _refln_index_k 
 _refln_index_l 
 _refln_F_squared_calc 
 _refln_F_squared_meas 
 _refln_F_squared_sigma 
 _refln_observed_status 
   2   0   0     9390.52     9927.75    380.08 o 
   3   0   0      109.58      108.43     10.40 o 
   4   0   0     2876.88     2931.96     71.84 o 
   5   0   0      346.53      330.16     16.30 o 
   6   0   0        0.02        0.00      6.72 o 
   7   0   0        9.52       15.41      7.34 o 
   8   0   0        5.25       17.44      8.97 o 
   1   1   0     4399.63     3771.59    166.96 o 
   2   1   0     2625.88     2462.23     58.67 o 
   3   1   0     2068.57     2133.46     44.61 o 
   4   1   0        1.07        4.44      3.26 o 
   5   1   0      280.99      254.51      9.99 o 
   6   1   0       39.72       48.79     10.14 o 
   7   1   0       40.86       41.14      9.02 o 
   8   1   0        6.42        9.30      6.17 o 
   1   2   0     5833.01     5481.19     73.04 o 
   2   2   0     3493.40     3460.18     70.02 o 
   3   2   0      223.04      246.51      9.00 o 
   4   2   0       43.89       58.73      4.68 o 
   5   2   0       15.85       25.60      6.51 o 
   6   2   0        8.71        8.95      6.35 o 
   7   2   0        0.13        0.00      6.44 o 
   8   2   0       13.03       17.60      6.62 o 
   1   3   0        9.25        5.87      0.63 o 
   2   3   0      306.05      306.92      4.91 o 
   3   3   0     1189.03     1282.46     27.96 o 
   4   3   0      551.36      659.94     19.42 o 
   5   3   0       24.42       23.83      6.68 o 
   6   3   0       25.07       16.20      5.08 o 
   7   3   0       11.49       17.06      4.69 o 
   8   3   0        0.13        4.00      3.08 o 
   0   4   0      865.65      695.84      9.23 o 
   1   4   0       27.90       26.49      1.01 o 
   2   4   0     4401.63     4480.59     58.36 o 
   3   4   0     3709.71     3838.84     56.35 o 
   4   4   0       37.33       24.51      4.61 o 
   5   4   0      276.75      307.67     15.48 o 
   6   4   0       31.05       32.61      7.95 o 
   7   4   0       66.70       63.01      3.06 o 
   8   4   0        1.58        1.88      3.79 o 
   1   5   0     9678.07     8832.85     81.38 o 
   2   5   0      301.85      277.09      4.01 o 
   3   5   0      492.68      524.13      8.07 o 
   4   5   0      710.63      774.27     12.71 o 
   5   5   0      137.87      126.28      4.22 o 
   6   5   0      186.91      176.13      7.21 o 
   7   5   0       38.80       36.81      3.65 o 
   8   5   0        2.50        5.74      3.40 o 
   0   6   0    12943.51    12244.32    165.47 o 
   1   6   0     4708.89     4511.51     45.78 o 
   2   6   0     1677.75     1678.23     16.89 o 
   3   6   0       83.48       77.29      2.14 o 
   4   6   0      564.19      562.86      8.73 o 
   5   6   0        5.32        3.32      2.40 o 
   6   6   0       87.01      105.86      4.67 o 
   7   6   0       32.22       33.17      4.02 o 
   8   6   0       30.56       35.24      3.05 o 
   1   7   0      447.72      379.27      4.28 o 
   2   7   0      834.56      823.98      8.84 o 
   3   7   0      546.24      607.61      7.88 o 
   4   7   0      756.52      774.71     10.16 o 
   5   7   0      179.97      163.90      3.88 o 
   6   7   0        1.97        5.55      1.88 o 
   7   7   0       26.82       22.86      4.94 o 
   8   7   0        0.99        1.32      6.03 o 
   0   8   0     1901.06     1844.33     25.79 o 
   1   8   0      787.79      763.88      7.95 o 
   2   8   0      184.86      219.44      3.33 o 
   3   8   0      189.30      190.01      4.76 o 
   4   8   0        8.94        8.76      1.66 o 
   5   8   0       61.53       65.90      2.99 o 
   6   8   0      249.58      233.88      5.13 o 
   7   8   0      227.61      212.34     11.41 o 
   1   9   0        1.09        0.00      0.90 o 
   2   9   0      231.68      215.15      3.41 o 
   3   9   0      125.64      148.17      2.93 o 
   4   9   0       16.35       15.49      2.33 o 
   5   9   0       22.79       19.34      3.36 o 
   6   9   0       58.15       70.23      3.89 o 
   7   9   0        0.24        3.76      3.32 o 
   0  10   0     6450.36     6660.86    123.80 o 
   1  10   0        9.18        9.37      1.09 o 
   2  10   0      562.99      621.06      7.08 o 
   3  10   0        4.83        3.04      1.38 o 
   4  10   0      975.26      936.55     12.50 o 
   5  10   0        5.70        4.91      2.08 o 
   6  10   0        4.52        0.67      2.81 o 
   7  10   0       30.14       38.99      6.58 o 
   1  11   0      207.71      180.59      3.00 o 
   2  11   0      828.36      841.33      9.82 o 
   3  11   0      704.45      673.64      8.47 o 
   4  11   0      123.28      124.34      3.67 o 
   5  11   0       66.98       81.77      3.18 o 
   6  11   0        1.31        0.56      2.87 o 
   7  11   0       12.49       13.74      4.12 o 
   0  12   0    10423.74    11254.22    150.57 o 
   1  12   0      776.64      872.77      9.92 o 
   2  12   0      314.21      312.46      4.89 o 
   3  12   0       95.86       97.33      3.09 o 
   4  12   0       67.81       71.20      3.72 o 
   5  12   0      308.65      288.72      6.24 o 
   6  12   0       25.15       34.76      3.70 o 
   7  12   0        0.26        0.51      3.87 o 
   1  13   0     1291.67     1372.26     15.64 o 
   2  13   0        0.44        1.77      1.25 o 
   3  13   0       96.13       95.53      3.14 o 
   4  13   0        7.12        3.53      2.38 o 
   5  13   0       84.05       88.63      4.59 o 
   6  13   0      160.92      140.20      5.81 o 
   7  13   0       36.65       30.50      4.84 o 
   0  14   0       47.06       44.75      3.14 o 
   1  14   0      402.42      424.38      8.52 o 
   2  14   0       41.76       54.74      2.46 o 
   3  14   0        0.22        0.00      1.99 o 
   4  14   0        4.73        3.76      2.74 o 
   5  14   0      226.20      201.61      7.65 o 
   6  14   0       30.70       40.00      4.04 o 
   7  14   0        0.38        3.32      4.92 o 
   1  15   0      164.55      148.91      4.20 o 
   2  15   0        6.55        5.86      2.37 o 
   3  15   0       42.39       45.39      2.90 o 
   4  15   0      121.49      122.11      3.89 o 
   5  15   0        2.18        5.62      3.75 o 
   6  15   0        6.55       10.52      4.00 o 
   7  15   0        0.52        0.00      4.10 o 
   0  16   0     1412.35     1390.77     27.79 o 
   1  16   0       79.47       84.55      3.61 o 
   2  16   0       27.83       27.56      2.59 o 
   3  16   0        0.71        0.00      1.14 o 
   4  16   0      488.19      453.39     10.54 o 
   5  16   0        1.02        0.00      3.49 o 
   6  16   0        4.51        4.47      3.98 o 
   1  17   0      225.22      223.10      6.19 o 
   2  17   0       25.26       17.68      2.56 o 
   3  17   0      220.83      227.83      7.75 o 
   4  17   0        0.49        2.08      3.77 o 
   5  17   0        2.09        0.00      3.79 o 
   6  17   0       12.76       18.57      4.66 o 
   0  18   0       48.01       44.92      5.19 o 
   1  18   0       76.03       83.65      4.19 o 
   2  18   0       74.55       84.85      3.92 o 
   3  18   0       53.66       57.46      3.66 o 
   4  18   0        4.58        2.87      3.90 o 
   5  18   0      137.48      135.23      8.03 o 
   6  18   0       40.24       45.03      5.38 o 
   1  19   0      166.03      149.97      5.38 o 
   2  19   0       31.29       45.00      3.84 o 
   3  19   0       17.20       21.90      3.71 o 
   4  19   0      121.14      109.01      6.43 o 
   5  19   0      425.05      413.87     12.30 o 
   6  19   0        5.54        4.89      4.46 o 
   0  20   0      139.83      117.56      6.20 o 
   1  20   0      251.37      276.17      7.79 o 
   2  20   0        0.02        0.00      3.34 o 
   3  20   0       30.96       36.66      4.95 o 
   4  20   0       56.28       66.84      5.81 o 
   5  20   0       55.81       70.17      5.98 o 
   6  20   0        8.86       13.47      4.91 o 
   1  21   0      639.68      618.02     13.34 o 
   2  21   0      208.18      180.42      6.78 o 
   3  21   0      308.85      290.31     10.29 o 
   4  21   0       23.27       28.63      5.08 o 
   5  21   0        0.39        3.13      4.47 o 
   0  22   0      115.98      104.93      7.61 o 
   1  22   0      400.49      374.01      8.92 o 
   2  22   0       79.23       86.88      4.69 o 
   3  22   0        5.59        1.88      4.29 o 
   4  22   0       22.76       19.81      5.12 o 
   5  22   0       26.17       34.91      5.50 o 
   1  23   0       37.66       36.86      4.91 o 
   2  23   0      111.03       92.02      5.63 o 
   3  23   0       16.50       11.06      4.63 o 
   4  23   0        0.36        0.05      4.61 o 
   5  23   0       34.06       43.17      6.14 o 
   0  24   0        0.35        0.00      5.11 o 
   1  24   0      114.77      128.48      5.56 o 
   2  24   0        9.88        5.49      4.63 o 
   3  24   0        9.42       16.68      4.98 o 
   4  24   0        4.15        7.64      4.98 o 
   1  25   0        0.65        0.00      3.49 o 
   2  25   0       15.99       13.63      5.17 o 
   3  25   0       28.56       29.37      8.00 o 
   4  25   0       47.53       58.67      6.55 o 
   0  26   0        2.09        0.00      5.32 o 
   1  26   0        0.02        2.23      4.04 o 
   2  26   0       21.47       12.05      6.42 o 
   3  26   0       15.78       26.10      6.90 o 
   4  26   0        0.00        0.00      6.54 o 
   1  27   0       13.88       15.41      4.96 o 
   2  27   0       21.03       26.40      6.14 o 
   3  27   0        0.18        0.00      6.20 o 
   0  28   0       24.11       13.39      6.27 o 
   1  28   0        4.19        1.08      7.52 o 
   2  28   0        5.57        6.55      6.83 o 
   1  29   0       24.49       21.62      6.66 o 
  -8   1   1        1.58       20.08      8.97 o 
  -7   1   1       26.75       35.55     13.78 o 
  -6   1   1      152.83      159.29      9.09 o 
  -5   1   1      400.03      409.17     13.57 o 
  -4   1   1      332.99      360.21      9.02 o 
  -3   1   1     1176.16     1144.73     29.50 o 
  -2   1   1     1990.11     1979.47     47.92 o 
  -1   1   1        0.86        0.00      0.68 o 
   1   1   1    13434.62    12574.71    198.31 o 
   2   1   1     1897.77     1771.80     50.59 o 
   3   1   1     2870.81     2960.21     60.97 o 
   4   1   1        7.30       16.87      4.72 o 
   5   1   1       96.56      105.25      6.33 o 
   6   1   1       11.81       17.21      3.75 o 
   7   1   1       35.83       29.71      4.35 o 
   8   1   1        0.60        9.05      6.79 o 
  -8   2   1        4.87        0.62      3.56 o 
  -7   2   1        5.03       12.11      5.58 o 
  -6   2   1       57.08       69.39      7.06 o 
  -5   2   1      742.06      738.45     20.27 o 
  -4   2   1      128.70      127.38      7.52 o 
  -3   2   1     2328.03     2455.98     59.69 o 
  -2   2   1     5137.73     4783.76     70.82 o 
  -1   2   1      393.41      411.57      4.38 o 
   1   2   1    12815.00    11632.47    138.46 o 
   2   2   1     1555.88     1550.55     32.36 o 
   3   2   1     1719.00     1844.39     45.49 o 
   4   2   1       56.42       74.88      6.46 o 
   5   2   1      110.03      115.58      9.18 o 
   6   2   1      114.78      106.33      5.49 o 
   7   2   1        6.34        8.78      3.76 o 
   8   2   1        0.28        3.44      6.33 o 
  -8   3   1        1.76        0.00      7.23 o 
  -7   3   1       78.25       77.79      3.76 o 
  -6   3   1       75.19       71.27     10.16 o 
  -5   3   1     1183.57     1240.06     42.82 o 
  -4   3   1      140.47      134.10      7.71 o 
  -3   3   1      178.72      210.77      7.03 o 
  -2   3   1     4141.33     4135.20     49.48 o 
  -1   3   1     2584.91     2256.17     25.14 o 
   0   3   1       45.63       35.00      1.15 o 
   1   3   1      247.33      243.69      2.69 o 
   2   3   1     1456.30     1467.62     20.32 o 
   3   3   1      116.23      119.30      5.23 o 
   4   3   1        6.56        8.00      4.25 o 
   5   3   1      375.58      423.47     18.05 o 
   6   3   1       21.58       19.97      4.50 o 
   7   3   1       12.06       24.72      5.74 o 
   8   3   1        1.20        0.19     12.27 o 
  -8   4   1       17.02       18.68     10.36 o 
  -7   4   1       15.64       10.35      3.34 o 
  -6   4   1      101.95       99.76      5.55 o 
  -5   4   1        1.42        3.07      1.99 o 
  -4   4   1        5.55        4.11      1.59 o 
  -3   4   1     2536.87     2435.94     32.45 o 
  -2   4   1     2256.72     2303.62     27.85 o 
  -1   4   1    15260.13    14242.99    147.36 o 
   0   4   1     1928.68     1880.90     16.92 o 
   1   4   1    23463.88    21884.70    199.72 o 
   2   4   1      134.27      106.60      2.17 o 
   3   4   1      486.91      458.71      7.75 o 
   4   4   1      301.00      297.15     12.27 o 
   5   4   1       67.52       60.20      6.04 o 
   6   4   1        2.70        5.68      4.04 o 
   7   4   1        7.97       10.48      2.72 o 
   8   4   1       33.48       41.94      4.79 o 
  -8   5   1       13.78       14.09      4.17 o 
  -7   5   1       10.94       14.86      2.71 o 
  -6   5   1      125.39      130.46      5.07 o 
  -5   5   1       13.00        3.51      2.37 o 
  -4   5   1      163.84      176.23      3.74 o 
  -3   5   1     3406.40     3651.82     43.95 o 
  -2   5   1      528.61      539.45      6.31 o 
  -1   5   1     1238.51     1166.06     11.37 o 
   0   5   1     2191.23     2212.85     20.76 o 
   1   5   1     1171.00     1111.33     11.56 o 
   2   5   1     5515.72     5468.02     61.28 o 
   3   5   1     1332.07     1389.59     16.42 o 
   4   5   1       89.10       88.88      3.11 o 
   5   5   1       37.26       24.94      2.21 o 
   6   5   1        0.58        0.00      1.91 o 
   7   5   1        1.62        3.96      3.34 o 
   8   5   1       18.03       27.65      6.90 o 
  -8   6   1       51.60       47.70      5.29 o 
  -7   6   1       18.48       28.14      4.23 o 
  -6   6   1      124.97      130.34      4.40 o 
  -5   6   1       91.72       96.73      3.63 o 
  -4   6   1      158.93      149.85      3.51 o 
  -3   6   1      207.28      207.69      3.99 o 
  -2   6   1      443.83      386.70      4.36 o 
  -1   6   1        4.82        4.91      1.06 o 
   0   6   1     6512.92     6221.85     58.94 o 
   1   6   1      996.14      943.26      9.52 o 
   2   6   1        6.54        7.69      0.88 o 
   3   6   1       13.43        9.34      1.30 o 
   4   6   1      115.73       96.18      3.52 o 
   5   6   1       14.63        8.69      2.31 o 
   6   6   1        4.14        8.46      2.28 o 
   7   6   1       15.91       14.99      3.90 o 
   8   6   1        0.00        0.00      2.46 o 
  -8   7   1       23.39       28.94      3.56 o 
  -7   7   1        8.15        4.00      4.71 o 
  -6   7   1       66.73       63.43      3.39 o 
  -5   7   1      165.57      185.64      5.20 o 
  -4   7   1      157.97      161.26      3.85 o 
  -3   7   1      204.57      239.38      4.12 o 
  -2   7   1      266.00      242.37      3.24 o 
  -1   7   1     1198.41     1200.21     11.63 o 
   0   7   1     9211.89     9177.50     86.70 o 
   1   7   1      705.21      681.88      7.29 o 
   2   7   1       19.51       21.32      1.23 o 
   3   7   1      129.02      130.57      2.78 o 
   4   7   1       21.94       13.25      1.84 o 
   5   7   1       53.35       47.79      3.34 o 
   6   7   1      207.17      196.32      4.62 o 
   7   7   1       44.11       40.53      5.13 o 
  -7   8   1        3.50        0.67      4.44 o 
  -6   8   1        6.82        8.19      2.21 o 
  -5   8   1       64.06       58.23      2.80 o 
  -4   8   1      204.85      219.36      4.26 o 
  -3   8   1       89.40       91.13      2.69 o 
  -2   8   1      700.06      665.12      7.54 o 
  -1   8   1     4523.73     4590.40     43.89 o 
   0   8   1     5410.00     5214.16     52.46 o 
   1   8   1       98.09      108.66      2.34 o 
   2   8   1     1190.13     1189.80     11.47 o 
   3   8   1       54.39       62.36      2.04 o 
   4   8   1       24.26       24.29      1.81 o 
   5   8   1        2.08        3.15      1.93 o 
   6   8   1      178.57      165.04      4.06 o 
   7   8   1       10.61       11.59      3.05 o 
  -7   9   1        0.24        0.00      3.25 o 
  -6   9   1      305.09      301.98      8.76 o 
  -5   9   1      107.53      119.86      3.92 o 
  -4   9   1      561.08      574.20      8.42 o 
  -3   9   1      722.07      836.06      9.26 o 
  -2   9   1     2257.08     2260.28     22.91 o 
  -1   9   1      531.04      500.49      5.70 o 
   0   9   1     1158.24     1084.21     11.39 o 
   1   9   1      350.03      332.63      4.39 o 
   2   9   1     5500.39     5595.04     55.30 o 
   3   9   1      684.80      749.61      9.57 o 
   4   9   1      880.43      925.60     11.62 o 
   5   9   1       82.41       84.05      2.94 o 
   6   9   1       95.06       86.81      3.44 o 
   7   9   1       10.36       10.64      3.25 o 
  -7  10   1        4.84        8.26      3.80 o 
  -6  10   1        8.67        3.38      3.30 o 
  -5  10   1      110.22      112.51      3.96 o 
  -4  10   1       43.26       61.30      2.78 o 
  -3  10   1      466.96      501.08      6.78 o 
  -2  10   1      223.90      243.58      3.89 o 
  -1  10   1      548.32      607.36      6.79 o 
   0  10   1      502.46      510.08      5.84 o 
   1  10   1     2790.10     3026.59     29.87 o 
   2  10   1      713.17      756.22      8.78 o 
   3  10   1      468.34      495.70      5.99 o 
   4  10   1      100.15      104.69      3.00 o 
   5  10   1       54.94       53.97      2.71 o 
   6  10   1       56.25       57.45      3.45 o 
   7  10   1       26.17       31.25      4.28 o 
  -7  11   1       20.95       18.01      4.17 o 
  -6  11   1        2.01        0.15      3.07 o 
  -5  11   1       14.90       20.18      2.73 o 
  -4  11   1      503.53      500.66      8.00 o 
  -3  11   1        5.22        3.90      1.59 o 
  -2  11   1      541.22      589.96      8.60 o 
  -1  11   1      484.14      519.23      6.15 o 
   0  11   1        0.71        1.40      1.09 o 
   1  11   1     5483.43     5823.69     56.26 o 
   2  11   1      114.66      140.98      3.44 o 
   3  11   1       17.08       19.44      1.44 o 
   4  11   1       37.42       34.86      2.95 o 
   5  11   1        4.03        6.02      2.32 o 
   6  11   1       33.45       31.58      3.17 o 
   7  11   1       20.14       21.70      4.66 o 
  -7  12   1        7.66        2.35      6.58 o 
  -6  12   1       16.38       17.66      4.90 o 
  -5  12   1       69.13       68.58      4.04 o 
  -4  12   1       16.19       18.87      2.64 o 
  -3  12   1       73.11       62.94      2.54 o 
  -2  12   1       11.39        6.87      1.65 o 
  -1  12   1      588.48      628.22      7.56 o 
   0  12   1     1536.38     1751.48     17.17 o 
   1  12   1     1459.67     1551.45     18.41 o 
   2  12   1      203.47      213.74      4.35 o 
   3  12   1       35.73       34.52      2.43 o 
   4  12   1      110.31      116.95      3.46 o 
   5  12   1       57.93       49.08      2.96 o 
   6  12   1        0.46        0.00      3.38 o 
   7  12   1        2.03        3.19      4.06 o 
  -7  13   1        7.58        8.03      4.13 o 
  -6  13   1       73.30       79.13      4.74 o 
  -5  13   1       54.18       51.65      4.43 o 
  -4  13   1       13.86       15.03      2.80 o 
  -3  13   1       36.42       32.05      2.45 o 
  -2  13   1      156.12      172.50      3.67 o 
  -1  13   1      297.82      378.84      5.51 o 
   0  13   1       19.05       30.60      1.75 o 
   1  13   1      442.22      407.06      6.50 o 
   2  13   1      165.22      160.12      4.56 o 
   3  13   1       44.86       45.62      2.52 o 
   4  13   1       39.37       41.19      2.43 o 
   5  13   1        0.04        0.00      2.64 o 
   6  13   1       50.35       46.74      4.84 o 
   7  13   1        0.56        0.00      3.86 o 
  -7  14   1       34.73       43.97      5.39 o 
  -6  14   1       26.90       36.10      4.03 o 
  -5  14   1      204.62      189.39      6.84 o 
  -4  14   1       30.81       33.55      3.29 o 
  -3  14   1       12.24       12.56      2.36 o 
  -2  14   1        4.03        1.44      1.59 o 
  -1  14   1        1.54        0.00      1.57 o 
   0  14   1       19.30       28.17      2.03 o 
   1  14   1     3984.85     3940.54     44.06 o 
   2  14   1       27.77       38.12      2.40 o 
   3  14   1     1461.97     1475.13     18.04 o 
   4  14   1       40.75       44.48      3.18 o 
   5  14   1       75.30       76.66      5.23 o 
   6  14   1       47.39       49.60      4.91 o 
   7  14   1        2.51        0.00      3.96 o 
  -7  15   1       25.11       35.01      5.88 o 
  -6  15   1      185.37      171.99      6.54 o 
  -5  15   1       12.18       13.10      3.41 o 
  -4  15   1      170.03      155.80      4.42 o 
  -3  15   1      207.84      216.60      4.93 o 
  -2  15   1      185.68      188.18      4.26 o 
  -1  15   1       18.55       34.56      2.17 o 
   0  15   1       75.90       69.26      3.01 o 
   1  15   1        2.72        2.40      2.20 o 
   2  15   1      409.08      440.42      6.82 o 
   3  15   1       18.46       21.30      2.46 o 
   4  15   1      930.19      947.03     17.69 o 
   5  15   1      387.56      417.26     14.05 o 
   6  15   1        2.56        4.74      3.92 o 
   7  15   1        2.12        2.48      4.17 o 
  -6  16   1        1.97        3.06      3.82 o 
  -5  16   1      206.62      183.01      7.49 o 
  -4  16   1     1074.86     1054.00     18.04 o 
  -3  16   1       18.18       20.61      2.36 o 
  -2  16   1      108.36      105.78      3.24 o 
  -1  16   1        5.84        9.77      2.40 o 
   0  16   1     1903.02     1940.83     25.14 o 
   1  16   1      782.63      780.79     11.79 o 
   2  16   1      469.04      499.12      9.21 o 
   3  16   1       84.59       77.26      4.23 o 
   4  16   1      172.61      172.44      8.14 o 
   5  16   1      263.16      254.52      8.91 o 
   6  16   1       27.39       25.39      4.66 o 
  -6  17   1       15.00       24.62      4.67 o 
  -5  17   1       44.44       53.21      5.04 o 
  -4  17   1        8.06        7.07      3.94 o 
  -3  17   1        8.74       10.92      2.07 o 
  -2  17   1      202.16      207.25      4.66 o 
  -1  17   1       16.30       19.78      2.89 o 
   0  17   1       19.65       14.11      2.78 o 
   1  17   1       24.27       26.31      3.13 o 
   2  17   1      366.24      365.01      7.43 o 
   3  17   1      107.33       94.93      4.62 o 
   4  17   1        6.47       10.33      4.10 o 
   5  17   1       60.54       55.72      5.50 o 
   6  17   1        2.03        3.34      4.56 o 
  -6  18   1        1.35        0.00      4.42 o 
  -5  18   1        7.68        3.69      3.96 o 
  -4  18   1       88.94       84.35      5.61 o 
  -3  18   1       39.34       37.58      2.86 o 
  -2  18   1        2.17        0.00      2.69 o 
  -1  18   1       23.48       24.45      3.29 o 
   0  18   1        2.15        2.71      2.69 o 
   1  18   1       26.79       28.81      3.25 o 
   2  18   1        0.72        1.30      2.65 o 
   3  18   1      175.06      146.01      5.49 o 
   4  18   1       89.03       92.62      6.02 o 
   5  18   1       32.97       47.19      7.41 o 
   6  18   1       13.46       12.32      4.57 o 
  -6  19   1        0.08        0.00      4.16 o 
  -5  19   1       40.00       33.75      5.00 o 
  -4  19   1       39.67       46.42      5.08 o 
  -3  19   1       90.84       77.16      4.48 o 
  -2  19   1       89.95       90.77      4.46 o 
  -1  19   1      256.73      242.13      6.80 o 
   0  19   1      136.94      137.24      5.22 o 
   1  19   1      232.35      218.22      6.49 o 
   2  19   1      111.21      118.18      4.99 o 
   3  19   1        2.94        0.00      2.98 o 
   4  19   1        6.22        0.00      4.64 o 
   5  19   1      156.31      150.65      7.98 o 
   6  19   1        1.18        0.49      4.43 o 
  -6  20   1        2.40        7.11      4.50 o 
  -5  20   1        0.18        3.53      4.20 o 
  -4  20   1       59.32       43.36      5.03 o 
  -3  20   1       26.04       16.72      4.64 o 
  -2  20   1      205.19      216.49      6.70 o 
  -1  20   1        0.90        0.00      3.13 o 
   0  20   1       16.06       15.78      3.27 o 
   1  20   1        0.23        0.00      3.13 o 
   2  20   1      137.48      159.05      6.12 o 
   3  20   1       46.40       58.75      5.39 o 
   4  20   1       72.76       67.56      5.85 o 
   5  20   1        0.67        1.17      4.39 o 
   6  20   1       22.84       24.91      5.26 o 
  -5  21   1        7.17        1.79      4.48 o 
  -4  21   1        3.90        5.10      4.14 o 
  -3  21   1       69.73       64.34      7.40 o 
  -2  21   1      247.50      243.88      8.33 o 
  -1  21   1       13.08       11.53      3.48 o 
   0  21   1      231.46      229.91      6.89 o 
   1  21   1      110.59      115.53      5.18 o 
   2  21   1      218.94      234.84      6.99 o 
   3  21   1        8.39       12.09      4.31 o 
   4  21   1       47.94       58.20      5.91 o 
   5  21   1       79.55       67.75      6.33 o 
  -5  22   1       14.99       15.34      4.91 o 
  -4  22   1      212.57      218.57      9.30 o 
  -3  22   1       62.75       61.53      5.88 o 
  -2  22   1       33.01       36.35      3.79 o 
  -1  22   1       26.73       21.15      3.79 o 
   0  22   1       74.89       70.94      4.29 o 
   1  22   1       92.85      103.76      5.01 o 
   2  22   1       14.21       12.76      3.44 o 
   3  22   1       86.42      103.96      7.06 o 
   4  22   1        2.81        0.00      4.40 o 
   5  22   1       91.47      108.02     11.09 o 
  -5  23   1       14.90       12.58      5.13 o 
  -4  23   1      134.99      143.40     11.00 o 
  -3  23   1      128.39      120.40      7.23 o 
  -2  23   1       72.60       71.40      7.06 o 
  -1  23   1       21.39       16.85      3.57 o 
   0  23   1       12.86        9.64      3.68 o 
   1  23   1      307.53      285.60      7.89 o 
   2  23   1      651.71      601.77     13.44 o 
   3  23   1      200.66      205.14      9.15 o 
   4  23   1       86.93       85.00      6.94 o 
   5  23   1        6.58       12.92      5.00 o 
  -4  24   1        5.53        7.38      6.81 o 
  -3  24   1       47.88       43.21      8.69 o 
  -2  24   1      279.07      284.95     10.50 o 
  -1  24   1       67.16       57.87      4.38 o 
   0  24   1       28.89       26.95      4.33 o 
   1  24   1       98.67       93.72      5.17 o 
   2  24   1      200.66      225.18      9.68 o 
   3  24   1       91.15       96.37      7.14 o 
   4  24   1       60.68       74.10      8.56 o 
  -4  25   1        3.12        1.99      5.59 o 
  -3  25   1        0.20        0.00      4.61 o 
  -2  25   1        2.65        0.00      4.51 o 
  -1  25   1       34.57       36.44      4.36 o 
   0  25   1       64.93       76.80      5.27 o 
   1  25   1       55.89       70.82      5.41 o 
   2  25   1       87.69       86.92      9.60 o 
   3  25   1        3.41        0.49      4.82 o 
   4  25   1        6.73        6.38      4.97 o 
  -4  26   1       20.67       22.46      7.13 o 
  -3  26   1       59.23       60.52      9.25 o 
  -2  26   1       82.61       89.01      7.11 o 
  -1  26   1       35.48       32.28      4.77 o 
   0  26   1       49.33       36.43      4.66 o 
   1  26   1        0.02        0.00      4.29 o 
   2  26   1        6.88        2.71      4.93 o 
   3  26   1        2.58        6.37      5.54 o 
  -3  27   1        0.44        7.01      5.12 o 
  -2  27   1       16.18       12.32      8.21 o 
  -1  27   1      109.69      115.74      6.36 o 
   0  27   1        2.11        0.00      4.05 o 
   1  27   1        8.73       12.32      8.89 o 
   2  27   1        1.48        0.96      5.02 o 
   3  27   1        0.89        0.59      6.05 o 
  -2  28   1        0.15        0.00      7.54 o 
  -1  28   1       11.73       15.79      6.95 o 
   0  28   1        1.15        0.00      4.43 o 
   1  28   1        0.45        0.00      5.69 o 
   2  28   1        0.00        3.23      8.21 o 
  -1  29   1        6.20        0.67      6.43 o 
   0  29   1        3.58        1.32      5.70 o 
   1  29   1       10.97        7.81      7.32 o 
  -8   0   2       23.16       31.76      9.84 o 
  -7   0   2       15.84       18.71      2.54 o 
  -6   0   2        0.16        9.79      7.90 o 
  -5   0   2        0.17        0.00      6.20 o 
  -4   0   2       45.66       62.04      5.73 o 
  -3   0   2      611.33      653.67     13.68 o 
  -2   0   2       17.31       12.64      3.15 o 
  -1   0   2     7928.90     7340.79    125.38 o 
   0   0   2    10951.85     9217.59    273.87 o 
   1   0   2     9162.60     8385.09     89.74 o 
   2   0   2     6598.38     6615.35    166.69 o 
   3   0   2      166.32      112.93      7.31 o 
   4   0   2      242.13      261.57     15.90 o 
   5   0   2      315.23      349.03     12.51 o 
   6   0   2      157.26      150.64     15.57 o 
   7   0   2       19.00       32.10      6.18 o 
   8   0   2        7.98        3.87      9.89 o 
  -8   1   2        5.17       10.57      3.69 o 
  -7   1   2       36.58       36.62      2.33 o 
  -6   1   2       18.70       17.27      5.70 o 
  -5   1   2      212.84      193.70      9.35 o 
  -4   1   2      569.15      607.53     13.12 o 
  -3   1   2      743.22      726.23     10.02 o 
  -2   1   2     1645.04     1618.07     20.82 o 
  -1   1   2      658.77      687.30      9.79 o 
   0   1   2      387.27      366.95      3.92 o 
   1   1   2    24671.50    22413.73    193.64 o 
   2   1   2      579.68      537.05     11.70 o 
   3   1   2       88.99       70.47      3.96 o 
   4   1   2      172.98      189.70      6.75 o 
   5   1   2      371.23      406.17     14.16 o 
   6   1   2      177.33      187.21      6.89 o 
   7   1   2      100.06      118.86      7.47 o 
   8   1   2       25.42       31.27      8.16 o 
  -8   2   2        0.00        5.89      3.70 o 
  -7   2   2       10.33       11.41      2.58 o 
  -6   2   2        0.07        0.98      2.16 o 
  -5   2   2      179.73      195.98      4.91 o 
  -4   2   2       17.72       39.57      2.05 o 
  -3   2   2      213.28      208.15      3.98 o 
  -2   2   2     7505.18     7184.12     89.55 o 
  -1   2   2    12636.59    11520.89    128.27 o 
   0   2   2    12291.33    11426.56    118.34 o 
   1   2   2     7933.35     7321.25     70.15 o 
   2   2   2      545.76      592.65      8.17 o 
   3   2   2     3075.60     3308.35     48.26 o 
   4   2   2      292.87      340.93      9.36 o 
   5   2   2       16.58       17.45      3.83 o 
   6   2   2      101.30       95.85      6.29 o 
   7   2   2        2.04        6.03      4.83 o 
   8   2   2        0.85        2.58      6.98 o 
  -8   3   2       45.68       39.35      6.81 o 
  -7   3   2       43.44       57.22      5.73 o 
  -6   3   2      138.71      152.91      4.87 o 
  -5   3   2      359.60      364.30      8.16 o 
  -4   3   2     1673.52     1787.69     25.62 o 
  -3   3   2     2116.93     2055.07     26.45 o 
  -2   3   2      272.82      303.60      3.87 o 
  -1   3   2      118.86      131.54      2.52 o 
   0   3   2     1306.55     1220.51     12.33 o 
   1   3   2     1755.93     1771.56     18.29 o 
   2   3   2     4394.86     4242.40     48.71 o 
   3   3   2     2501.16     2593.60     36.33 o 
   4   3   2      632.74      654.59     14.94 o 
   5   3   2      122.69      109.06      5.80 o 
   6   3   2       33.91       29.37      4.65 o 
   7   3   2       21.81       14.67      4.79 o 
   8   3   2       15.07       14.00      7.65 o 
  -8   4   2       20.08       21.30      4.90 o 
  -7   4   2       58.76       58.79      4.97 o 
  -6   4   2       26.97       19.12      2.34 o 
  -5   4   2        4.73        0.00      1.92 o 
  -4   4   2       10.50        5.58      1.73 o 
  -3   4   2      659.49      696.54      9.45 o 
  -2   4   2       23.46       20.13      1.12 o 
  -1   4   2      321.81      288.81      3.89 o 
   0   4   2       29.07       24.89      1.11 o 
   1   4   2     6968.32     6572.87     66.04 o 
   2   4   2      561.41      601.29      7.12 o 
   3   4   2     1212.16     1195.08     14.53 o 
   4   4   2      417.11      385.18      6.43 o 
   5   4   2        4.00        6.59      2.24 o 
   6   4   2      253.76      232.69      6.33 o 
   7   4   2        2.34        2.43      3.63 o 
   8   4   2        0.16        0.00      3.45 o 
  -8   5   2        2.58        6.13      4.79 o 
  -7   5   2        0.00        1.85      3.91 o 
  -6   5   2      253.43      243.96      7.52 o 
  -5   5   2        6.85        8.33      2.22 o 
  -4   5   2       32.79       34.21      2.19 o 
  -3   5   2        0.04        0.06      1.36 o 
  -2   5   2      904.84      829.31      8.78 o 
  -1   5   2     1920.92     1830.65     19.00 o 
   0   5   2     2978.99     2727.69     24.26 o 
   1   5   2       29.71       41.41      1.74 o 
   2   5   2     4212.47     4393.62     44.04 o 
   3   5   2     2429.32     2390.39     27.89 o 
   4   5   2     1008.91     1047.17     15.06 o 
   5   5   2       56.52       53.37      2.68 o 
   6   5   2      252.64      256.52      5.90 o 
   7   5   2       12.96       13.71      3.68 o 
   8   5   2        2.43        6.76      3.99 o 
  -8   6   2        8.35       21.80      9.37 o 
  -7   6   2      272.95      302.82      9.95 o 
  -6   6   2      284.07      270.49      7.79 o 
  -5   6   2      153.66      169.37      5.09 o 
  -4   6   2       11.79       11.30      1.83 o 
  -3   6   2     1322.34     1347.39     17.23 o 
  -2   6   2     1283.99     1317.37     12.86 o 
  -1   6   2     1219.97     1217.70     11.77 o 
   0   6   2     1153.90     1044.15     10.36 o 
   1   6   2     2740.42     2740.37     26.07 o 
   2   6   2       17.29       14.57      0.99 o 
   3   6   2       44.93       47.70      1.95 o 
   4   6   2      243.86      220.52      4.20 o 
   5   6   2       21.45       19.11      1.92 o 
   6   6   2      127.84      138.97      3.78 o 
   7   6   2       12.52       10.91      2.58 o 
  -8   7   2       59.82       67.95      6.99 o 
  -7   7   2       23.06       16.19      4.53 o 
  -6   7   2       81.60       82.26      4.15 o 
  -5   7   2      208.07      199.57      5.70 o 
  -4   7   2      492.63      519.25      8.08 o 
  -3   7   2     1563.23     1798.39     20.94 o 
  -2   7   2      187.22      220.60      3.37 o 
  -1   7   2       36.67       29.54      1.46 o 
   0   7   2     4009.10     3809.58     35.11 o 
   1   7   2     3448.05     3548.18     33.95 o 
   2   7   2      969.57     1045.87     10.52 o 
   3   7   2     1037.98     1038.26     13.52 o 
   4   7   2       30.41       27.42      1.95 o 
   5   7   2      543.14      543.20      8.38 o 
   6   7   2        3.19        2.22      1.94 o 
   7   7   2       20.55       20.67      3.10 o 
  -7   8   2      190.88      184.52     13.32 o 
  -6   8   2      156.05      159.77      9.46 o 
  -5   8   2       71.40       74.26      3.65 o 
  -4   8   2      166.06      167.91      3.91 o 
  -3   8   2     4839.36     5003.39     48.96 o 
  -2   8   2      182.31      215.51      5.54 o 
  -1   8   2      461.13      449.62      5.23 o 
   0   8   2     5144.97     5139.79     47.17 o 
   1   8   2       63.89       62.92      1.78 o 
   2   8   2      607.17      627.45      7.09 o 
   3   8   2      170.29      151.68      3.20 o 
   4   8   2        4.95        1.39      1.74 o 
   5   8   2      385.60      412.28      7.07 o 
   6   8   2      127.74      114.50      4.28 o 
   7   8   2       17.43       23.72      4.19 o 
  -7   9   2       39.31       56.97      4.82 o 
  -6   9   2       63.93       68.79      5.04 o 
  -5   9   2        1.38        0.00      2.27 o 
  -4   9   2       64.31       80.29      3.28 o 
  -3   9   2      579.95      609.94     10.88 o 
  -2   9   2      100.80       84.60      2.95 o 
  -1   9   2       14.43       12.53      1.28 o 
   0   9   2     1933.70     1961.17     18.85 o 
   1   9   2       22.24       31.81      1.50 o 
   2   9   2      510.04      468.60      5.93 o 
   3   9   2       67.95       63.42      2.38 o 
   4   9   2      347.74      335.44      5.51 o 
   5   9   2      164.22      176.04      4.21 o 
   6   9   2       18.74       18.18      3.07 o 
   7   9   2       24.47       21.33      3.87 o 
  -7  10   2        2.09        0.00      4.34 o 
  -6  10   2        3.12        0.00      3.33 o 
  -5  10   2       82.39       81.65      3.62 o 
  -4  10   2       91.09       97.43      3.53 o 
  -3  10   2      125.29      151.04      3.40 o 
  -2  10   2       19.55       15.62      1.82 o 
  -1  10   2        4.01        2.19      1.18 o 
   0  10   2      161.67      146.00      2.87 o 
   1  10   2       11.42       17.52      1.35 o 
   2  10   2      812.08      894.03     10.81 o 
   3  10   2        0.33        0.08      1.17 o 
   4  10   2       11.37       16.71      1.95 o 
   5  10   2      688.53      669.51     10.29 o 
   6  10   2        4.16        6.54      2.96 o 
   7  10   2        0.28        0.36      3.56 o 
  -7  11   2       22.21       23.72      4.39 o 
  -6  11   2       31.75       29.33      4.13 o 
  -5  11   2        4.17        2.15      2.56 o 
  -4  11   2       52.74       52.35      3.10 o 
  -3  11   2        1.86        1.09      1.46 o 
  -2  11   2     1294.39     1345.68     14.98 o 
  -1  11   2     2058.08     2080.85     20.12 o 
   0  11   2      101.33       93.82      2.37 o 
   1  11   2       24.20       41.52      1.93 o 
   2  11   2     1000.39     1049.81     12.99 o 
   3  11   2       67.24       78.22      2.59 o 
   4  11   2      893.27      867.53     11.43 o 
   5  11   2      393.70      388.35      7.24 o 
   6  11   2       21.26       26.10      3.48 o 
   7  11   2        0.07        4.43      4.85 o 
  -7  12   2        0.40        0.00      5.87 o 
  -6  12   2       24.02       15.19      3.67 o 
  -5  12   2        1.79        1.57      2.91 o 
  -4  12   2        0.03        0.00      2.39 o 
  -3  12   2        0.08        0.00      1.65 o 
  -2  12   2      331.85      312.84      5.34 o 
  -1  12   2      689.38      716.58      9.04 o 
   0  12   2      210.58      244.30      3.98 o 
   1  12   2      135.92      131.50      3.44 o 
   2  12   2        7.10        8.29      1.75 o 
   3  12   2      957.95     1010.43     12.77 o 
   4  12   2      109.81      107.10      3.36 o 
   5  12   2        0.14        1.75      2.82 o 
   6  12   2      112.15      127.62      6.20 o 
   7  12   2      108.31      124.84      8.68 o 
  -7  13   2        1.19        2.80      4.56 o 
  -6  13   2       86.66       87.18      5.38 o 
  -5  13   2       22.58       21.12      3.80 o 
  -4  13   2       22.84       16.18      3.46 o 
  -3  13   2       49.35       49.88      3.12 o 
  -2  13   2      135.47      134.92      4.39 o 
  -1  13   2      162.29      171.29      4.04 o 
   0  13   2       33.17       27.36      1.70 o 
   1  13   2     5246.92     5270.00     57.99 o 
   2  13   2       74.90       80.26      2.87 o 
   3  13   2        0.74        0.00      1.81 o 
   4  13   2      980.92     1005.63     14.28 o 
   5  13   2      104.86      100.47      6.70 o 
   6  13   2        0.00        0.45      3.76 o 
   7  13   2        6.08       12.33      4.55 o 
  -7  14   2       51.12       62.92      5.96 o 
  -6  14   2        9.42        9.12      3.87 o 
  -5  14   2       16.78       18.59      3.78 o 
  -4  14   2        0.12        0.00      2.07 o 
  -3  14   2        3.18        1.86      1.46 o 
  -2  14   2       17.51       15.11      2.08 o 
  -1  14   2      938.72      980.22     13.77 o 
   0  14   2      400.06      428.27      6.92 o 
   1  14   2      308.59      282.28      5.50 o 
   2  14   2      385.46      366.02      6.65 o 
   3  14   2       38.10       29.96      2.45 o 
   4  14   2       79.34       79.80      3.69 o 
   5  14   2      101.52      110.41      5.96 o 
   6  14   2        1.11        2.40      3.92 o 
   7  14   2        8.77       12.94      5.04 o 
  -7  15   2        7.59       12.89      4.74 o 
  -6  15   2        6.07        2.43      3.69 o 
  -5  15   2      115.05      108.71      5.76 o 
  -4  15   2      904.66      848.30     12.39 o 
  -3  15   2        1.05        0.00      1.76 o 
  -2  15   2        4.04        5.70      2.07 o 
  -1  15   2      104.49      113.15      3.57 o 
   0  15   2      191.24      199.73      4.86 o 
   1  15   2       59.78       59.55      3.08 o 
   2  15   2      218.12      221.24      5.10 o 
   3  15   2      237.67      233.62      5.27 o 
   4  15   2      361.91      368.31      8.98 o 
   5  15   2      120.40      127.26      6.78 o 
   6  15   2        0.66        1.09      3.94 o 
  -6  16   2       25.38       26.73      4.09 o 
  -5  16   2        3.14        2.50      3.62 o 
  -4  16   2        6.79        1.51      2.95 o 
  -3  16   2      100.00      103.82      3.82 o 
  -2  16   2        0.29        0.00      2.03 o 
  -1  16   2       83.88       81.10      3.38 o 
   0  16   2      517.37      484.13      8.57 o 
   1  16   2        1.17        3.74      2.51 o 
   2  16   2      180.58      182.03      4.92 o 
   3  16   2       78.72       77.79      3.35 o 
   4  16   2       87.58       88.16      5.80 o 
   5  16   2      228.38      217.69      8.56 o 
   6  16   2        1.52        0.00      4.10 o 
  -6  17   2        1.50        0.79      3.95 o 
  -5  17   2       10.65       12.43      5.39 o 
  -4  17   2       49.03       44.76      5.55 o 
  -3  17   2       13.16       13.69      2.47 o 
  -2  17   2       25.48       28.01      2.60 o 
  -1  17   2       42.65       39.96      3.11 o 
   0  17   2       26.97       25.24      2.94 o 
   1  17   2      161.09      168.10      5.57 o 
   2  17   2       40.56       44.67      3.34 o 
   3  17   2        3.33        0.00      2.02 o 
   4  17   2        5.12        2.63      3.81 o 
   5  17   2       25.00       29.49      4.87 o 
   6  17   2       23.49       20.86      4.76 o 
  -6  18   2        0.02        4.52      4.08 o 
  -5  18   2       14.93       14.53      4.32 o 
  -4  18   2      185.88      199.66      8.23 o 
  -3  18   2      540.51      556.91     11.15 o 
  -2  18   2       52.26       49.78      3.26 o 
  -1  18   2       13.86       16.01      2.69 o 
   0  18   2       17.44       10.74      4.51 o 
   1  18   2      536.10      525.31     10.22 o 
   2  18   2       24.22       21.39      3.39 o 
   3  18   2       18.59       18.44      3.92 o 
   4  18   2      248.54      242.86      9.25 o 
   5  18   2       57.18       60.24      8.72 o 
   6  18   2       54.62       52.78      5.76 o 
  -6  19   2       76.96       88.36      6.41 o 
  -5  19   2        0.38        5.26      4.16 o 
  -4  19   2       34.73       43.31      4.97 o 
  -3  19   2       50.74       52.40      4.22 o 
  -2  19   2        8.55        8.27      2.83 o 
  -1  19   2       61.39       64.86      3.61 o 
   0  19   2      271.26      284.61     10.34 o 
   1  19   2      189.11      196.97      6.35 o 
   2  19   2        2.94        0.00      4.02 o 
   3  19   2       85.70       86.79      5.43 o 
   4  19   2        1.62        0.00      4.12 o 
   5  19   2       40.64       28.30      5.01 o 
   6  19   2       13.03        9.10      4.74 o 
  -6  20   2        0.39        3.84      4.45 o 
  -5  20   2       97.71      106.07     10.38 o 
  -4  20   2       33.60       36.34      4.89 o 
  -3  20   2       10.48        5.60      3.21 o 
  -2  20   2      240.48      267.76      7.33 o 
  -1  20   2       84.86       82.20      4.55 o 
   0  20   2       21.34       24.72      3.49 o 
   1  20   2        5.99        4.13      3.31 o 
   2  20   2        1.59        0.00      3.30 o 
   3  20   2        2.39        2.94      4.25 o 
   4  20   2        0.71        1.19      4.17 o 
   5  20   2       23.39       26.30      5.18 o 
  -5  21   2        2.25        0.00      4.25 o 
  -4  21   2        4.44        4.77      4.46 o 
  -3  21   2      146.32      140.91      8.15 o 
  -2  21   2      919.76      829.45     14.40 o 
  -1  21   2      112.54      109.38      5.02 o 
   0  21   2       44.44       40.67      3.75 o 
   1  21   2      168.04      153.68      6.54 o 
   2  21   2      361.85      346.74      9.48 o 
   3  21   2       77.76       66.58      5.86 o 
   4  21   2       35.36       26.76      6.29 o 
   5  21   2       12.64       13.48      4.93 o 
  -5  22   2       21.29       31.07      5.32 o 
  -4  22   2       30.10       35.48      5.21 o 
  -3  22   2       27.52       37.80      5.30 o 
  -2  22   2      108.96      122.27      5.28 o 
  -1  22   2       64.86       50.29      3.93 o 
   0  22   2       42.56       40.77      3.70 o 
   1  22   2        0.02        0.00      3.08 o 
   2  22   2        8.80        4.07      3.63 o 
   3  22   2       13.85        8.59      4.46 o 
   4  22   2        4.43        9.50      4.72 o 
   5  22   2       13.38        5.07      8.27 o 
  -5  23   2        5.02        5.17      4.82 o 
  -4  23   2       39.22       45.40      5.63 o 
  -3  23   2       33.54       38.33      8.39 o 
  -2  23   2        5.84        6.78      3.74 o 
  -1  23   2        0.01        0.00      2.87 o 
   0  23   2       17.25       10.50      3.26 o 
   1  23   2        9.65        9.57      3.91 o 
   2  23   2        0.76        0.00      3.71 o 
   3  23   2        8.09        6.89      4.76 o 
   4  23   2       32.69       34.12      5.66 o 
   5  23   2       11.91        7.06      6.20 o 
  -4  24   2       87.82       82.63      7.92 o 
  -3  24   2       47.66       48.97      5.91 o 
  -2  24   2       45.10       48.74      5.58 o 
  -1  24   2       56.30       51.29      4.22 o 
   0  24   2        3.22        0.00      3.26 o 
   1  24   2       21.29       11.97      3.99 o 
   2  24   2       71.06       70.05      6.95 o 
   3  24   2       57.61       67.15      6.44 o 
   4  24   2        0.64        1.92      4.79 o 
  -4  25   2        0.02        6.26      6.21 o 
  -3  25   2       58.42       58.15      6.39 o 
  -2  25   2      185.12      214.94      9.57 o 
  -1  25   2       89.73       94.38      5.45 o 
   0  25   2        7.83        0.00      3.69 o 
   1  25   2        5.15        8.37      4.46 o 
   2  25   2      197.67      203.30     10.10 o 
   3  25   2       11.97        8.63      6.18 o 
   4  25   2       25.63       26.15      5.84 o 
  -3  26   2        0.66        1.52      6.03 o 
  -2  26   2       80.98       81.28      8.48 o 
  -1  26   2       15.69       25.70      4.29 o 
   0  26   2        0.36        0.00      3.92 o 
   1  26   2        0.03        1.78      4.40 o 
   2  26   2       92.08      100.95      7.60 o 
   3  26   2       16.13       18.20      5.59 o 
  -3  27   2       33.51       36.35      7.32 o 
  -2  27   2        7.36        3.67      4.88 o 
  -1  27   2        9.73       11.95      4.23 o 
   0  27   2       23.20       19.36      4.51 o 
   1  27   2       64.99       72.48      7.91 o 
   2  27   2       11.41       17.24      5.52 o 
   3  27   2        5.33        6.15      8.65 o 
  -2  28   2       23.65       21.29      5.46 o 
  -1  28   2       10.04        2.55      6.93 o 
   0  28   2        0.06        0.00      7.15 o 
   1  28   2        3.27        2.45      8.08 o 
   2  28   2       14.80       15.96     10.45 o 
  -1  29   2        0.00        2.14      5.77 o 
   0  29   2       15.98       29.23      6.49 o 
   1  29   2       26.75       41.96      7.79 o 
  -8   1   3       25.60       28.31      7.16 o 
  -7   1   3      243.69      216.74     12.15 o 
  -6   1   3       18.38       22.71      3.39 o 
  -5   1   3      419.91      421.75      6.85 o 
  -4   1   3      452.48      470.77      7.09 o 
  -3   1   3       95.57      105.33      2.85 o 
  -2   1   3     3098.36     2974.75     28.62 o 
  -1   1   3    11533.70    11148.44    118.71 o 
   0   1   3     1258.61     1185.08     13.18 o 
   1   1   3      646.61      618.38      6.01 o 
   2   1   3      225.07      233.74      3.03 o 
   3   1   3      438.24      423.69      6.31 o 
   4   1   3      808.41      862.04     18.79 o 
   5   1   3      563.83      565.71     14.34 o 
   6   1   3      302.31      293.49      8.33 o 
   7   1   3        0.10        0.00     12.20 o 
   8   1   3        7.30        1.91      7.48 o 
  -8   2   3       38.40       35.05     19.75 o 
  -7   2   3       10.48       14.05      3.89 o 
  -6   2   3       41.08       42.22      3.89 o 
  -5   2   3       42.75       44.93      2.53 o 
  -4   2   3       52.29       38.47      2.43 o 
  -3   2   3       12.70       10.34      1.49 o 
  -2   2   3      482.37      447.12      5.28 o 
  -1   2   3     4205.10     3992.66     44.68 o 
   0   2   3     3604.68     3446.39     35.82 o 
   1   2   3        7.52        8.52      0.97 o 
   2   2   3       67.95       84.85      2.09 o 
   3   2   3      353.58      356.00      4.53 o 
   4   2   3      127.36      141.09      5.64 o 
   5   2   3      189.15      190.90      7.65 o 
   6   2   3      417.34      450.16     20.18 o 
   7   2   3        9.29        8.24      6.71 o 
   8   2   3        7.57        4.75      7.58 o 
  -8   3   3        0.00        2.36      4.01 o 
  -7   3   3       55.24       57.07      5.16 o 
  -6   3   3      396.35      376.75      7.45 o 
  -5   3   3      482.34      497.62      8.27 o 
  -4   3   3      186.79      182.40      7.42 o 
  -3   3   3      102.93      112.18      3.04 o 
  -2   3   3      249.73      251.62      3.46 o 
  -1   3   3       22.69       24.03      1.58 o 
   0   3   3     3759.14     3732.19     38.69 o 
   1   3   3     3638.92     3790.03     36.00 o 
   2   3   3     1100.05      995.82     13.01 o 
   3   3   3        4.48        0.00      1.01 o 
   4   3   3      461.65      486.74      8.13 o 
   5   3   3      276.22      279.42      5.61 o 
   6   3   3       38.00       44.01      3.03 o 
   7   3   3        0.02        2.07      2.94 o 
  -8   4   3       10.04       19.82      4.71 o 
  -7   4   3        2.34        4.19      4.01 o 
  -6   4   3        0.01        0.00      2.41 o 
  -5   4   3        0.06        0.00      2.22 o 
  -4   4   3      121.77      112.29      3.72 o 
  -3   4   3      578.87      677.92      9.92 o 
  -2   4   3     1991.95     1968.19     19.72 o 
  -1   4   3        4.49        3.15      1.21 o 
   0   4   3     7329.15     7192.89     69.64 o 
   1   4   3      789.33      805.67      8.44 o 
   2   4   3       15.05        8.35      0.81 o 
   3   4   3     1160.42     1230.57     17.15 o 
   4   4   3        0.00        0.00      1.25 o 
   5   4   3       45.89       47.60      2.52 o 
   6   4   3      398.96      411.80      7.87 o 
   7   4   3       30.52       31.98      4.43 o 
  -8   5   3        0.02        5.09      5.27 o 
  -7   5   3      120.88      102.01      6.81 o 
  -6   5   3      135.65      154.90      5.25 o 
  -5   5   3      122.11      133.54      4.59 o 
  -4   5   3       37.55       33.97      2.71 o 
  -3   5   3       26.76       35.27      1.97 o 
  -2   5   3      972.66     1051.91     11.77 o 
  -1   5   3       87.39       76.14      3.18 o 
   0   5   3     3049.55     2920.20     27.50 o 
   1   5   3     3872.92     3775.53     35.99 o 
   2   5   3        0.02        1.37      0.87 o 
   3   5   3      151.57      169.64      3.91 o 
   4   5   3      115.00      104.97      2.88 o 
   5   5   3       15.33       22.18      1.94 o 
   6   5   3      114.70      117.42      3.48 o 
   7   5   3        0.05        2.16      2.45 o 
  -8   6   3       37.97       57.40      6.90 o 
  -7   6   3       19.35       18.68      6.80 o 
  -6   6   3      164.41      154.02      5.50 o 
  -5   6   3        7.91        3.48      2.52 o 
  -4   6   3       18.67       15.16      2.30 o 
  -3   6   3      435.12      451.74      6.31 o 
  -2   6   3     2248.81     2298.22     39.53 o 
  -1   6   3     2025.97     2007.76     20.52 o 
   0   6   3       14.25       15.24      1.30 o 
   1   6   3     2244.46     2240.00     21.83 o 
   2   6   3      138.78      144.99      2.33 o 
   3   6   3       36.04       36.05      2.08 o 
   4   6   3      141.34      127.65      4.35 o 
   5   6   3        2.26        4.54      1.87 o 
   6   6   3       22.32       29.24      2.53 o 
   7   6   3        1.40        0.00      3.76 o 
  -8   7   3        3.57        0.00      5.26 o 
  -7   7   3      131.90      126.60      7.04 o 
  -6   7   3       45.07       58.04      9.85 o 
  -5   7   3       50.87       57.94      3.51 o 
  -4   7   3        5.72        0.18      2.03 o 
  -3   7   3      217.87      196.66      3.44 o 
  -2   7   3      618.04      603.67      9.71 o 
  -1   7   3       60.74       58.08      1.84 o 
   0   7   3      284.28      282.02      4.04 o 
   1   7   3      112.42      138.04      2.65 o 
   2   7   3      442.11      429.14      5.11 o 
   3   7   3      150.51      132.40      3.71 o 
   4   7   3     1459.83     1454.53     20.58 o 
   5   7   3       97.60       89.39      3.19 o 
   6   7   3       47.02       54.83      3.94 o 
   7   7   3       38.90       37.68      3.63 o 
  -7   8   3        8.21        9.73      4.52 o 
  -6   8   3        8.72        9.12      5.84 o 
  -5   8   3      121.45      147.37      5.30 o 
  -4   8   3       38.10       36.02      3.14 o 
  -3   8   3      538.73      589.13      7.00 o 
  -2   8   3     3522.80     3718.04     38.06 o 
  -1   8   3       80.11       73.51      2.38 o 
   0   8   3       61.66       60.65      1.79 o 
   1   8   3      990.59     1014.62     11.01 o 
   2   8   3      107.58      123.01      2.38 o 
   3   8   3        0.16        0.27      1.40 o 
   4   8   3      217.04      218.67      5.32 o 
   5   8   3        1.85        2.21      2.42 o 
   6   8   3      147.65      139.54      5.52 o 
   7   8   3       28.02       26.37      4.06 o 
  -7   9   3       75.40       65.38      5.12 o 
  -6   9   3       67.92       56.20      4.62 o 
  -5   9   3       41.87       55.82      3.24 o 
  -4   9   3      194.71      189.78      5.03 o 
  -3   9   3      215.59      235.14      3.85 o 
  -2   9   3      529.74      518.61      7.23 o 
  -1   9   3       83.95       83.01      3.15 o 
   0   9   3        0.28        0.00      1.08 o 
   1   9   3     1614.26     1704.05     17.91 o 
   2   9   3       18.11       17.55      1.58 o 
   3   9   3      413.50      403.11      6.48 o 
   4   9   3      682.81      723.11     11.73 o 
   5   9   3      561.45      539.42      9.71 o 
   6   9   3       27.60       33.67      3.58 o 
   7   9   3        4.85        8.28      3.82 o 
  -7  10   3        0.79        2.41      3.81 o 
  -6  10   3      132.92      131.89      6.42 o 
  -5  10   3      139.44      136.59      5.03 o 
  -4  10   3      496.40      486.07      8.18 o 
  -3  10   3      902.76      934.48     16.07 o 
  -2  10   3      224.04      220.25      4.02 o 
  -1  10   3      225.18      253.59      4.75 o 
   0  10   3      726.02      697.21      7.99 o 
   1  10   3       82.81      119.47      3.42 o 
   2  10   3       51.31       60.56      2.51 o 
   3  10   3      490.00      471.03      9.57 o 
   4  10   3       34.29       39.82      2.66 o 
   5  10   3       17.99       13.41      2.55 o 
   6  10   3      208.60      210.74      6.81 o 
   7  10   3        2.74        1.19      3.79 o 
  -7  11   3        3.93        1.60      5.18 o 
  -6  11   3        0.40        0.00      4.64 o 
  -5  11   3        1.16        4.19      2.99 o 
  -4  11   3      473.82      477.83      8.30 o 
  -3  11   3        5.51        0.00      1.66 o 
  -2  11   3      114.11      109.19      4.13 o 
  -1  11   3        0.19        1.61      1.36 o 
   0  11   3        2.42        3.84      1.38 o 
   1  11   3        5.31        3.40      1.68 o 
   2  11   3       69.09       74.20      2.56 o 
   3  11   3      133.26      127.88      3.40 o 
   4  11   3        0.47        0.51      2.07 o 
   5  11   3        4.52        4.12      2.81 o 
   6  11   3      124.95      126.71      6.39 o 
   7  11   3        7.59        4.56      4.15 o 
  -7  12   3        0.02        0.00      3.92 o 
  -6  12   3      184.39      170.59      6.91 o 
  -5  12   3      180.97      159.17      6.44 o 
  -4  12   3      147.84      159.38      4.95 o 
  -3  12   3       57.49       64.08      2.58 o 
  -2  12   3      117.47      127.33      3.57 o 
  -1  12   3       99.96      111.03      4.67 o 
   0  12   3      512.35      554.19      7.65 o 
   1  12   3     1143.92     1141.32     14.45 o 
   2  12   3      565.89      605.35      8.56 o 
   3  12   3       29.66       25.85      2.12 o 
   4  12   3      164.98      165.62      4.62 o 
   5  12   3      521.57      510.06     10.84 o 
   6  12   3      250.09      226.82      8.38 o 
   7  12   3       93.13       91.33      7.32 o 
  -7  13   3       45.43       55.56      8.04 o 
  -6  13   3        3.91        3.27      3.61 o 
  -5  13   3      324.51      313.92     16.50 o 
  -4  13   3       18.88       15.92      2.32 o 
  -3  13   3      150.57      147.83      4.42 o 
  -2  13   3      885.31      867.67     11.35 o 
  -1  13   3      271.93      295.82      5.62 o 
   0  13   3     1180.29     1244.97     14.50 o 
   1  13   3     1123.39     1086.00     14.52 o 
   2  13   3       29.89       24.02      2.19 o 
   3  13   3      441.55      448.59      7.08 o 
   4  13   3      139.10      132.24      4.65 o 
   5  13   3       15.47       11.19      3.85 o 
   6  13   3       49.29       50.79      5.08 o 
   7  13   3        7.79        2.03      4.23 o 
  -7  14   3        5.23        5.34      4.63 o 
  -6  14   3       58.75       55.47      4.94 o 
  -5  14   3       52.77       53.02      4.65 o 
  -4  14   3      141.14      135.92      4.22 o 
  -3  14   3      185.88      195.95      7.32 o 
  -2  14   3       16.37       15.27      2.36 o 
  -1  14   3      134.35      139.57      4.12 o 
   0  14   3     1188.08     1158.86     22.40 o 
   1  14   3      213.82      198.22      4.25 o 
   2  14   3       32.29       39.87      2.61 o 
   3  14   3       25.40       30.42      2.50 o 
   4  14   3       71.80       73.40      3.57 o 
   5  14   3       78.59       76.89      6.75 o 
   6  14   3       67.83       74.98      5.75 o 
   7  14   3       22.39       29.71      5.10 o 
  -7  15   3        0.13        1.40      5.02 o 
  -6  15   3       30.83       25.55      4.39 o 
  -5  15   3        3.03        4.58      3.64 o 
  -4  15   3        8.49        4.18      2.85 o 
  -3  15   3      162.72      154.33      4.28 o 
  -2  15   3      205.61      200.12      4.81 o 
  -1  15   3       14.01       14.24      2.50 o 
   0  15   3       92.91       95.05      3.89 o 
   1  15   3       34.14       32.96      2.10 o 
   2  15   3      622.20      616.95      9.25 o 
   3  15   3       12.78        9.86      2.34 o 
   4  15   3        7.91       11.58      3.18 o 
   5  15   3       13.36       15.09      4.53 o 
   6  15   3        2.04        0.00      4.01 o 
  -6  16   3        5.45        9.45      4.11 o 
  -5  16   3       19.07       11.85      3.96 o 
  -4  16   3       43.73       54.08      5.84 o 
  -3  16   3       76.18       78.19      3.61 o 
  -2  16   3       33.74       37.07      2.99 o 
  -1  16   3      621.57      615.81     11.48 o 
   0  16   3      191.76      188.96      5.38 o 
   1  16   3      827.31      785.38     11.00 o 
   2  16   3        2.86        5.61      2.35 o 
   3  16   3      331.12      315.59      8.22 o 
   4  16   3        3.78        2.85      3.76 o 
   5  16   3        3.47        5.88      4.09 o 
   6  16   3        9.87       21.29      4.82 o 
  -6  17   3        8.06       10.79      4.27 o 
  -5  17   3       40.71       45.44      4.94 o 
  -4  17   3      104.89      107.40      6.82 o 
  -3  17   3       88.72       79.57      3.87 o 
  -2  17   3       16.13       10.98      2.78 o 
  -1  17   3        0.20        1.42      2.64 o 
   0  17   3     1011.44      952.91     15.07 o 
   1  17   3       53.19       58.26      2.96 o 
   2  17   3      242.08      250.14      6.38 o 
   3  17   3       15.99       11.48      1.99 o 
   4  17   3       96.64       86.37      5.93 o 
   5  17   3       67.27       58.41      5.59 o 
   6  17   3        0.00        0.18      4.46 o 
  -6  18   3        2.80        3.04      4.05 o 
  -5  18   3        3.96        4.60      4.51 o 
  -4  18   3      211.50      202.38      9.17 o 
  -3  18   3       28.40       30.32      4.45 o 
  -2  18   3      100.23       96.99      5.47 o 
  -1  18   3      944.62      895.99     14.62 o 
   0  18   3        9.49        7.29      2.82 o 
   1  18   3      488.83      500.87     11.40 o 
   2  18   3      306.68      307.76      7.79 o 
   3  18   3      227.15      231.51      9.04 o 
   4  18   3        9.60        2.74      4.13 o 
   5  18   3       39.53       38.23      5.29 o 
   6  18   3        0.35        0.00      4.26 o 
  -6  19   3        4.12        6.50      4.34 o 
  -5  19   3        6.13       11.22      5.43 o 
  -4  19   3        1.35        3.31      4.67 o 
  -3  19   3        6.54        9.08      3.69 o 
  -2  19   3     1221.64     1212.27     17.42 o 
  -1  19   3      979.16      926.98     13.61 o 
   0  19   3      397.73      390.25     10.94 o 
   1  19   3       93.78       99.96      7.31 o 
   2  19   3        7.66        6.39      3.69 o 
   3  19   3      235.71      222.79      8.91 o 
   4  19   3       96.91      106.80      6.78 o 
   5  19   3        6.71        4.70      4.51 o 
   6  19   3        0.14        1.64      4.64 o 
  -6  20   3        0.98        2.47      4.45 o 
  -5  20   3        0.00        0.00      3.99 o 
  -4  20   3      139.60      159.49      7.60 o 
  -3  20   3      109.51      126.40      6.83 o 
  -2  20   3      233.43      209.30      6.48 o 
  -1  20   3      225.12      242.94      9.03 o 
   0  20   3       13.12       15.06      3.23 o 
   1  20   3      442.54      396.21     15.12 o 
   2  20   3        8.51        9.95      3.71 o 
   3  20   3       36.47       37.88      5.15 o 
   4  20   3      163.44      159.32      7.99 o 
   5  20   3        6.35        8.34      4.79 o 
  -5  21   3        1.29       10.09      4.57 o 
  -4  21   3        0.01        3.45      4.07 o 
  -3  21   3       27.66       25.33      4.69 o 
  -2  21   3        2.07        0.00      3.03 o 
  -1  21   3       14.34       17.36      3.34 o 
   0  21   3        0.04        0.00      2.93 o 
   1  21   3        5.21        6.20      3.60 o 
   2  21   3        0.78        0.00      3.28 o 
   3  21   3        0.66        0.00      4.12 o 
   4  21   3       50.87       62.45      8.89 o 
   5  21   3        4.75        5.18      4.97 o 
  -5  22   3       23.41       30.63      5.26 o 
  -4  22   3        2.12        0.27      4.36 o 
  -3  22   3        0.49        0.18      4.20 o 
  -2  22   3      442.47      460.35     10.97 o 
  -1  22   3      116.43      118.29      5.11 o 
   0  22   3      122.73      130.77      5.33 o 
   1  22   3       57.34       71.00      5.00 o 
   2  22   3        8.80        2.91      3.60 o 
   3  22   3       57.97       59.62      6.11 o 
   4  22   3       10.65        7.84      4.69 o 
   5  22   3       71.11       87.78      7.26 o 
  -5  23   3        4.60        0.00      4.58 o 
  -4  23   3       70.35       69.94      6.19 o 
  -3  23   3       27.44       31.18      5.84 o 
  -2  23   3       20.08       17.58      3.88 o 
  -1  23   3        1.56        4.09      3.17 o 
   0  23   3      285.39      296.27      7.85 o 
   1  23   3      119.12      114.28      5.84 o 
   2  23   3       13.81       13.29      4.99 o 
   3  23   3       35.65       44.56      5.88 o 
   4  23   3        4.68        4.91      4.82 o 
  -4  24   3        3.31        5.05      4.81 o 
  -3  24   3       18.02       25.12      5.35 o 
  -2  24   3        0.58        2.05      4.86 o 
  -1  24   3       77.71       74.62      4.63 o 
   0  24   3       95.72      100.33      4.96 o 
   1  24   3        9.17       12.24      4.01 o 
   2  24   3       25.53       26.86      7.19 o 
   3  24   3       12.42       15.45      5.95 o 
   4  24   3       49.46       67.36      7.29 o 
  -4  25   3        9.59        2.22      4.63 o 
  -3  25   3        0.61        6.29      4.95 o 
  -2  25   3       12.22        8.52      4.80 o 
  -1  25   3        1.66        6.42      3.38 o 
   0  25   3        1.14        2.73      4.28 o 
   1  25   3       48.75       38.63      5.93 o 
   2  25   3       86.46       76.14     11.85 o 
   3  25   3        6.34        0.00      5.06 o 
   4  25   3        6.82        7.92      5.65 o 
  -3  26   3        1.06        1.73      4.80 o 
  -2  26   3        0.20        0.00      6.51 o 
  -1  26   3        2.80        3.44      3.82 o 
   0  26   3       24.05       22.77      4.67 o 
   1  26   3        8.76        8.46      4.63 o 
   2  26   3       48.49       72.69      8.30 o 
   3  26   3       28.59       22.91      8.15 o 
  -3  27   3        4.66        9.73      6.78 o 
  -2  27   3       31.09       26.69      5.39 o 
  -1  27   3       39.20       44.01      5.67 o 
   0  27   3        3.55        0.00      4.13 o 
   1  27   3       13.83       13.58      6.37 o 
   2  27   3       12.01       15.83      6.36 o 
   3  27   3        1.29        0.00      5.36 o 
  -2  28   3       27.02       18.01      5.30 o 
  -1  28   3        1.38        3.58      8.64 o 
   0  28   3        2.36        0.00      5.87 o 
   1  28   3        1.30        6.55      6.19 o 
   2  28   3       30.32       41.96     14.45 o 
  -1  29   3        0.30        0.00      5.53 o 
   0  29   3       19.40       15.49      9.38 o 
  -8   0   4        2.56        0.00      8.47 o 
  -7   0   4       36.06       52.85     11.25 o 
  -6   0   4       83.47       75.41      6.22 o 
  -5   0   4        1.23        0.00      3.20 o 
  -4   0   4      264.22      294.47      9.19 o 
  -3   0   4      409.09      315.72      9.80 o 
  -2   0   4      847.79      884.33     28.75 o 
  -1   0   4     1323.21     1272.10     17.54 o 
   0   0   4      639.73      618.28      9.33 o 
   1   0   4     2390.68     2475.29     35.13 o 
   2   0   4      818.87      916.19     14.70 o 
   3   0   4      280.71      231.48      7.26 o 
   4   0   4        0.59        0.02      1.82 o 
   5   0   4        4.02        1.96      1.80 o 
   6   0   4       63.87       60.74      3.82 o 
   7   0   4      348.18      310.92     26.03 o 
  -8   1   4        1.19        0.73      6.34 o 
  -7   1   4       15.87       14.60      8.73 o 
  -6   1   4      189.76      183.82      6.92 o 
  -5   1   4       83.35       99.52      3.84 o 
  -4   1   4      750.08      724.73     12.17 o 
  -3   1   4      739.22      785.85     16.11 o 
  -2   1   4     1334.99     1409.40     17.30 o 
  -1   1   4      133.60      123.11      3.35 o 
   0   1   4        0.07        0.00      1.07 o 
   1   1   4      303.87      311.26      5.18 o 
   2   1   4      317.23      368.91      4.47 o 
   3   1   4      144.30      138.92      2.82 o 
   4   1   4      138.64      138.59      3.18 o 
   5   1   4       46.57       44.08      1.85 o 
   6   1   4      115.55      107.85      2.92 o 
   7   1   4       91.92       88.69      8.71 o 
  -8   2   4        9.88        8.06      6.58 o 
  -7   2   4        9.84        9.60      6.21 o 
  -6   2   4       11.91       12.48      2.79 o 
  -5   2   4      262.18      242.53      5.31 o 
  -4   2   4      304.46      285.80      5.65 o 
  -3   2   4      485.01      451.75      7.48 o 
  -2   2   4        1.64        0.00      0.60 o 
  -1   2   4      705.47      661.13      7.86 o 
   0   2   4     3177.18     3167.62     32.02 o 
   1   2   4        7.14        7.71      0.94 o 
   2   2   4     1071.77     1066.19     10.70 o 
   3   2   4        8.27        9.33      1.57 o 
   4   2   4      311.42      290.91      4.59 o 
   5   2   4      664.22      659.32      8.87 o 
   6   2   4       22.54       22.71      1.82 o 
   7   2   4       47.25       37.81      3.21 o 
  -8   3   4        0.48        0.00     13.79 o 
  -7   3   4      105.13       98.47      7.95 o 
  -6   3   4      546.95      521.51      9.78 o 
  -5   3   4      760.85      777.24     12.92 o 
  -4   3   4      843.09      858.24     12.65 o 
  -3   3   4        5.78       11.01      1.64 o 
  -2   3   4      304.02      356.98      7.06 o 
  -1   3   4     7898.59     7851.84     83.50 o 
   0   3   4    12116.30    11890.73    114.97 o 
   1   3   4     4947.39     5038.10     47.35 o 
   2   3   4       96.04      106.72      1.84 o 
   3   3   4      552.15      546.63      8.68 o 
   4   3   4     1103.94     1131.92     17.13 o 
   5   3   4      767.19      809.77     11.65 o 
   6   3   4      420.24      434.14      8.15 o 
   7   3   4       98.79       88.95      4.33 o 
  -8   4   4        0.03        6.15      6.41 o 
  -7   4   4        0.37        1.10      4.20 o 
  -6   4   4      236.71      241.76      6.34 o 
  -5   4   4        0.25        0.00      2.32 o 
  -4   4   4      101.18      115.03      4.02 o 
  -3   4   4       89.30       82.22      2.17 o 
  -2   4   4       12.96       13.53      1.82 o 
  -1   4   4      264.68      249.19      4.15 o 
   0   4   4    10563.57    10514.21    107.84 o 
   1   4   4     4903.33     4988.77     46.78 o 
   2   4   4      312.87      312.03      3.55 o 
   3   4   4      860.72      801.27     12.00 o 
   4   4   4      337.40      334.53      6.35 o 
   5   4   4       60.73       57.24      2.92 o 
   6   4   4       28.66       37.25      2.98 o 
   7   4   4        9.17       10.14      2.79 o 
  -8   5   4       13.57        5.98      7.18 o 
  -7   5   4       16.53       16.11      4.78 o 
  -6   5   4       13.92        9.42      3.31 o 
  -5   5   4      126.22      121.99      4.29 o 
  -4   5   4       66.35       70.72      3.22 o 
  -3   5   4        1.11        2.78      1.01 o 
  -2   5   4       79.90      106.45      2.62 o 
  -1   5   4       64.74       62.77      1.95 o 
   0   5   4     6085.91     5928.94     61.28 o 
   1   5   4      108.42      133.65      2.71 o 
   2   5   4      331.88      342.32      4.34 o 
   3   5   4       50.26       39.62      2.32 o 
   4   5   4       83.49       98.25      3.50 o 
   5   5   4       24.47       25.28      2.57 o 
   6   5   4       25.66       26.75      2.64 o 
   7   5   4       27.26       36.28      4.04 o 
  -8   6   4        9.59       13.37      5.20 o 
  -7   6   4        0.09        0.00      4.38 o 
  -6   6   4      506.58      458.75     17.46 o 
  -5   6   4        0.57        0.00      2.63 o 
  -4   6   4      277.28      307.23      6.77 o 
  -3   6   4      172.82      207.06      3.29 o 
  -2   6   4      303.09      367.25      5.39 o 
  -1   6   4       50.66       68.74      2.08 o 
   0   6   4      193.06      163.28      2.99 o 
   1   6   4     1120.20     1271.02     14.04 o 
   2   6   4     1629.86     1757.85     17.67 o 
   3   6   4      591.81      586.97     10.36 o 
   4   6   4       10.60        7.69      2.19 o 
   5   6   4       24.37       34.36      2.86 o 
   6   6   4        0.53        0.57      2.69 o 
   7   6   4       21.09       19.25      3.60 o 
  -7   7   4        1.27        1.94      4.38 o 
  -6   7   4       98.18      106.12     12.93 o 
  -5   7   4       79.63       76.66      5.29 o 
  -4   7   4        2.33        0.04      3.00 o 
  -3   7   4       99.30       86.79      2.53 o 
  -2   7   4      206.05      219.12      3.82 o 
  -1   7   4       18.50       18.94      1.66 o 
   0   7   4       26.76       22.70      1.46 o 
   1   7   4      125.96       90.35      2.82 o 
   2   7   4     1237.13     1298.03     13.55 o 
   3   7   4      422.95      421.70     10.78 o 
   4   7   4       88.80       93.72      3.57 o 
   5   7   4      307.79      326.59      7.06 o 
   6   7   4      105.73      103.88      4.83 o 
   7   7   4       41.64       52.62      4.14 o 
  -7   8   4        0.43        0.00      4.14 o 
  -6   8   4       19.57        8.65      5.25 o 
  -5   8   4        0.05        6.48      2.91 o 
  -4   8   4       58.33       49.39      3.48 o 
  -3   8   4       17.52       27.74      1.79 o 
  -2   8   4      342.71      357.96      5.19 o 
  -1   8   4      440.55      410.05      5.45 o 
   0   8   4       63.55       59.73      1.87 o 
   1   8   4      251.64      273.94      4.08 o 
   2   8   4      315.61      315.92      4.89 o 
   3   8   4     1648.94     1666.09     25.61 o 
   4   8   4      121.95      116.20      4.35 o 
   5   8   4      567.31      563.57     10.15 o 
   6   8   4       49.17       42.74      6.28 o 
   7   8   4        0.05        0.00      5.57 o 
  -7   9   4       51.61       55.08      4.68 o 
  -6   9   4       12.38       17.98      5.67 o 
  -5   9   4       53.61       63.14      5.25 o 
  -4   9   4        4.53        0.80      2.61 o 
  -3   9   4        9.07        6.78      1.62 o 
  -2   9   4      364.34      322.05      4.97 o 
  -1   9   4      345.35      374.82      5.25 o 
   0   9   4        1.59        0.19      1.27 o 
   1   9   4     1078.77     1222.32     12.78 o 
   2   9   4       23.03       29.55      1.68 o 
   3   9   4      205.00      220.73      4.13 o 
   4   9   4      244.24      252.44      6.81 o 
   5   9   4     1511.03     1524.84     22.38 o 
   6   9   4       20.75       15.90      3.44 o 
   7   9   4      125.03      127.82      6.85 o 
  -7  10   4       22.89       23.31      6.68 o 
  -6  10   4        8.39        4.82      3.74 o 
  -5  10   4        8.88        9.71      2.64 o 
  -4  10   4        0.01        0.00      2.32 o 
  -3  10   4        8.63       17.37      1.87 o 
  -2  10   4      121.69      133.06      3.48 o 
  -1  10   4       18.25       14.58      1.54 o 
   0  10   4      537.46      584.83      7.30 o 
   1  10   4      747.94      837.26     10.96 o 
   2  10   4      100.56       85.01      3.68 o 
   3  10   4       80.18       90.51      3.24 o 
   4  10   4      110.24      120.40      4.85 o 
   5  10   4     1051.69     1027.54     18.20 o 
   6  10   4       26.37       13.23      3.96 o 
   7  10   4       32.04       25.29      5.07 o 
  -7  11   4       22.19       22.75      4.75 o 
  -6  11   4       98.15       75.70      5.61 o 
  -5  11   4        9.28       13.95      3.49 o 
  -4  11   4       13.03       10.06      2.03 o 
  -3  11   4       47.80       57.06      2.86 o 
  -2  11   4      293.39      284.00      5.13 o 
  -1  11   4        0.30        1.74      1.68 o 
   0  11   4      256.79      275.48      4.91 o 
   1  11   4      899.22      991.20     19.99 o 
   2  11   4      332.60      356.73      5.81 o 
   3  11   4      232.86      225.67      4.47 o 
   4  11   4      495.50      516.52     10.24 o 
   5  11   4       25.44       27.40      4.12 o 
   6  11   4       21.95       24.24      5.83 o 
   7  11   4        0.52        4.72      4.35 o 
  -7  12   4       25.01       21.03      4.83 o 
  -6  12   4       22.42       21.95      4.50 o 
  -5  12   4        3.71        6.57      3.46 o 
  -4  12   4       17.46       15.33      2.31 o 
  -3  12   4      230.56      219.93      5.14 o 
  -2  12   4        1.09        1.05      1.81 o 
  -1  12   4     1682.71     1758.18     22.63 o 
   0  12   4      552.89      547.79      8.08 o 
   1  12   4      549.78      510.09      8.90 o 
   2  12   4      427.81      427.03      6.79 o 
   3  12   4       10.08       12.50      2.02 o 
   4  12   4       47.18       51.41      3.44 o 
   5  12   4       73.05       65.52      5.19 o 
   6  12   4      314.23      334.57     11.53 o 
   7  12   4      175.84      165.96      8.40 o 
  -7  13   4        1.46        0.00      4.92 o 
  -6  13   4       15.81       19.51      4.97 o 
  -5  13   4       90.33       95.56      8.69 o 
  -4  13   4      147.01      145.47      4.40 o 
  -3  13   4       41.32       32.13      2.48 o 
  -2  13   4      220.71      230.92      5.76 o 
  -1  13   4      136.06      124.94      5.53 o 
   0  13   4      465.96      457.94      7.85 o 
   1  13   4      603.81      588.63      9.98 o 
   2  13   4      306.71      314.88      5.79 o 
   3  13   4        8.77       10.61      2.12 o 
   4  13   4      151.81      141.52      4.30 o 
   5  13   4        9.37       13.21      4.17 o 
   6  13   4        0.02        0.00      4.02 o 
   7  13   4        0.94        4.01      6.72 o 
  -7  14   4        9.11        8.63      4.67 o 
  -6  14   4        3.30        4.46      3.81 o 
  -5  14   4        3.72        4.59      4.83 o 
  -4  14   4       20.77       19.40      2.75 o 
  -3  14   4      281.17      271.37      5.56 o 
  -2  14   4      217.02      232.26      5.15 o 
  -1  14   4       34.41       22.83      2.53 o 
   0  14   4      276.42      281.91      9.38 o 
   1  14   4       80.67       88.09      3.79 o 
   2  14   4      161.17      154.91      4.26 o 
   3  14   4        0.23        0.00      2.05 o 
   4  14   4        5.55        2.58      2.76 o 
   5  14   4       19.53       19.32      4.35 o 
   6  14   4        9.16        9.44      4.27 o 
  -7  15   4        0.15        9.04      6.34 o 
  -6  15   4        1.06        0.00      3.88 o 
  -5  15   4      309.40      277.05      8.87 o 
  -4  15   4      316.00      319.84      8.64 o 
  -3  15   4      762.40      745.17     11.52 o 
  -2  15   4      124.66      127.12      5.31 o 
  -1  15   4      527.94      520.30     11.14 o 
   0  15   4      911.81      880.57     15.71 o 
   1  15   4       44.23       41.07      2.63 o 
   2  15   4       16.28       16.43      2.49 o 
   3  15   4        3.79        3.01      2.34 o 
   4  15   4        1.51        0.00      3.67 o 
   5  15   4        0.01        0.00      3.93 o 
   6  15   4       50.77       48.86      5.41 o 
  -6  16   4        2.83        0.00      3.89 o 
  -5  16   4        0.00        2.78      3.71 o 
  -4  16   4      254.27      252.62      8.54 o 
  -3  16   4      239.73      238.89      7.30 o 
  -2  16   4      211.11      208.78      5.60 o 
  -1  16   4        2.93        0.00      2.61 o 
   0  16   4        1.79        0.00      2.79 o 
   1  16   4      816.60      833.38     14.72 o 
   2  16   4      417.64      419.76      7.46 o 
   3  16   4      155.15      147.71      4.42 o 
   4  16   4        0.03        0.00      3.80 o 
   5  16   4        0.81        4.69      4.16 o 
   6  16   4       29.08       34.17      5.32 o 
  -6  17   4        8.06        1.61      3.94 o 
  -5  17   4      281.57      262.88      9.02 o 
  -4  17   4        0.21        0.28      3.68 o 
  -3  17   4       19.11       13.63      3.48 o 
  -2  17   4      430.06      436.17      8.92 o 
  -1  17   4      712.57      673.00     15.12 o 
   0  17   4      552.12      495.72     10.62 o 
   1  17   4      446.52      424.54      9.94 o 
   2  17   4      187.79      179.37      8.00 o 
   3  17   4      319.87      301.67      8.31 o 
   4  17   4       59.18       65.96      6.36 o 
   5  17   4        9.47        7.58      4.47 o 
   6  17   4        9.77        9.57      4.75 o 
  -6  18   4        7.83        6.45      5.26 o 
  -5  18   4      209.73      240.16      8.99 o 
  -4  18   4      183.61      177.27     10.29 o 
  -3  18   4        8.02        5.70      2.81 o 
  -2  18   4      280.31      268.53      7.20 o 
  -1  18   4      425.26      412.41      9.86 o 
   0  18   4      432.91      417.86      8.76 o 
   1  18   4      138.51      131.04      8.18 o 
   2  18   4        7.21       10.84      3.72 o 
   3  18   4      204.98      200.88      7.70 o 
   4  18   4       17.43       12.27      4.52 o 
   5  18   4       26.22       21.91      5.06 o 
   6  18   4        3.11        0.00      5.61 o 
  -6  19   4      103.87       96.37      9.91 o 
  -5  19   4      117.13      110.45      8.58 o 
  -4  19   4       74.58       77.51      8.30 o 
  -3  19   4        3.19        6.73      3.75 o 
  -2  19   4       83.99       70.83      4.81 o 
  -1  19   4      440.95      429.65     10.24 o 
   0  19   4       51.24       43.49      4.06 o 
   1  19   4      786.70      785.65     14.55 o 
   2  19   4        1.95        6.91      3.58 o 
   3  19   4        0.11        0.00      4.18 o 
   4  19   4       29.52       28.94      5.18 o 
   5  19   4        0.96        0.00      4.96 o 
  -5  20   4       14.26       17.83      5.20 o 
  -4  20   4       28.38       34.55      5.89 o 
  -3  20   4      203.99      204.31      9.86 o 
  -2  20   4      223.65      213.66      7.28 o 
  -1  20   4      181.07      191.30      6.23 o 
   0  20   4      524.18      528.43     10.52 o 
   1  20   4       13.49       17.30      4.49 o 
   2  20   4        1.38        0.00      3.19 o 
   3  20   4       30.84       28.28      5.08 o 
   4  20   4        0.43        0.00      4.38 o 
   5  20   4        3.34        6.02      4.74 o 
  -5  21   4       55.71       82.35      7.26 o 
  -4  21   4       23.89       32.48      5.95 o 
  -3  21   4       16.84       10.99      5.29 o 
  -2  21   4      466.26      464.38     10.78 o 
  -1  21   4       83.80       82.47      4.42 o 
   0  21   4       22.58       16.41      3.21 o 
   1  21   4      199.16      166.28      7.55 o 
   2  21   4       47.23       46.08      4.52 o 
   3  21   4        1.50        0.00      4.23 o 
   4  21   4        0.02        3.99      4.74 o 
   5  21   4       12.52        9.18      6.10 o 
  -5  22   4        0.14        5.04      4.42 o 
  -4  22   4       16.27       19.41      4.84 o 
  -3  22   4        3.79        5.68      4.26 o 
  -2  22   4      155.98      163.72      5.89 o 
  -1  22   4      100.55      107.19      5.63 o 
   0  22   4        3.58        0.00      2.87 o 
   1  22   4      224.73      206.00     10.06 o 
   2  22   4        0.06        6.04      5.09 o 
   3  22   4        4.51        3.42      5.82 o 
   4  22   4        7.17        8.21      4.81 o 
   5  22   4        8.44        0.00      8.06 o 
  -5  23   4       21.35       25.44      5.14 o 
  -4  23   4       11.48       17.78      4.92 o 
  -3  23   4        7.04        9.99      4.57 o 
  -2  23   4        6.98        5.79      4.26 o 
  -1  23   4       73.78       72.76      5.38 o 
   0  23   4      160.41      170.24      6.04 o 
   1  23   4       22.95       13.41      4.59 o 
   2  23   4        2.41        0.17      5.35 o 
   3  23   4       36.03       33.58      5.75 o 
   4  23   4       23.15       36.46      5.95 o 
  -4  24   4        3.11       10.33      4.74 o 
  -3  24   4       49.05       51.98      5.75 o 
  -2  24   4       70.55       75.19      6.18 o 
  -1  24   4        1.25        0.71      3.14 o 
   0  24   4        7.21        9.06      4.03 o 
   1  24   4      339.84      343.77     11.25 o 
   2  24   4      431.80      417.26     16.29 o 
   3  24   4       14.56       15.16      5.71 o 
   4  24   4       10.47       20.55      5.61 o 
  -4  25   4        1.34        6.00      4.82 o 
  -3  25   4       34.58       39.70      5.63 o 
  -2  25   4        6.03        0.00      4.34 o 
  -1  25   4       44.74       44.56      4.67 o 
   0  25   4       56.80       51.45      5.12 o 
   1  25   4      268.48      272.43     10.44 o 
   2  25   4        0.87        3.05      5.61 o 
   3  25   4        0.01        0.00      4.82 o 
  -3  26   4       23.03       23.65      6.58 o 
  -2  26   4       64.50       56.96      5.83 o 
  -1  26   4        0.00        0.00      4.08 o 
   0  26   4        0.62        0.00      3.92 o 
   1  26   4       21.39       26.92      8.57 o 
   2  26   4       15.24       20.43      6.63 o 
   3  26   4        1.54        3.33      6.09 o 
  -3  27   4       53.18       62.41      6.60 o 
  -2  27   4       21.11       21.16      5.16 o 
  -1  27   4       31.69       36.44      5.75 o 
   0  27   4        0.43        5.59      4.78 o 
   1  27   4       66.57       84.22      8.43 o 
   2  27   4        1.36        4.91      6.25 o 
  -2  28   4        4.07        4.56      5.87 o 
  -1  28   4       31.97       39.70      6.95 o 
   0  28   4        2.08        0.00      5.47 o 
   1  28   4        1.92        1.63      6.00 o 
  -8   1   5        2.63        4.44     10.50 o 
  -7   1   5        0.30        1.37      6.26 o 
  -6   1   5      140.59      132.20     14.26 o 
  -5   1   5      525.61      513.04      9.48 o 
  -4   1   5      310.21      289.99      6.88 o 
  -3   1   5      110.77      116.77      3.24 o 
  -2   1   5       48.51       44.48      1.77 o 
  -1   1   5        1.40        5.01      1.17 o 
   0   1   5        5.23        5.21      1.13 o 
   1   1   5       40.69       37.48      1.33 o 
   2   1   5      561.45      573.78      5.83 o 
   3   1   5     1585.77     1628.49     18.76 o 
   4   1   5       72.19       70.10      2.65 o 
   5   1   5       79.61       75.67      2.56 o 
   6   1   5       61.71       56.90      2.98 o 
   7   1   5        0.26        0.00      2.66 o 
  -8   2   5        1.36        3.37      6.70 o 
  -7   2   5        1.48        7.78      6.46 o 
  -6   2   5      356.53      327.50     14.21 o 
  -5   2   5      208.81      205.34      5.67 o 
  -4   2   5      263.62      277.07      7.65 o 
  -3   2   5      439.53      447.48      5.60 o 
  -2   2   5      958.21      943.41     10.74 o 
  -1   2   5      163.70      158.22      2.95 o 
   0   2   5       37.01       33.07      1.57 o 
   1   2   5      668.37      680.95      6.82 o 
   2   2   5        0.62        0.09      0.78 o 
   3   2   5     1921.53     2082.30     24.53 o 
   4   2   5      274.26      270.85      6.02 o 
   5   2   5       62.55       66.38      3.21 o 
   6   2   5       47.19       47.07      2.93 o 
   7   2   5        1.26        0.00      3.41 o 
  -8   3   5       11.87        6.59      6.79 o 
  -7   3   5       22.56       23.14      8.15 o 
  -6   3   5       47.81       53.22      7.59 o 
  -5   3   5      147.66      149.45      5.43 o 
  -4   3   5      158.27      150.34      4.88 o 
  -3   3   5      131.60      112.86      2.47 o 
  -2   3   5      781.23      822.33     10.63 o 
  -1   3   5     1726.62     1694.11     18.55 o 
   0   3   5     2101.02     2061.95     20.32 o 
   1   3   5      320.53      311.37      3.96 o 
   2   3   5       77.53       61.52      1.58 o 
   3   3   5      278.35      310.72      5.55 o 
   4   3   5       57.92       56.90      2.95 o 
   5   3   5       36.06       37.73      2.81 o 
   6   3   5       85.61       82.39      4.10 o 
   7   3   5        3.09        0.00      3.25 o 
  -8   4   5        6.84        7.07      7.22 o 
  -7   4   5       35.14       31.91      7.49 o 
  -6   4   5       20.09       18.98      6.70 o 
  -5   4   5      281.49      273.16      7.08 o 
  -4   4   5       22.36       21.62      2.78 o 
  -3   4   5     1037.97     1068.38     16.75 o 
  -2   4   5     1821.49     1974.02     23.23 o 
  -1   4   5       39.43       34.79      1.72 o 
   0   4   5       92.33      100.13      2.51 o 
   1   4   5      339.12      357.64      4.34 o 
   2   4   5      255.34      251.40      3.31 o 
   3   4   5       61.57       67.47      3.09 o 
   4   4   5      110.73      116.34      3.96 o 
   5   4   5        2.26        2.68      2.45 o 
   6   4   5       46.64       38.59      3.50 o 
   7   4   5       95.48       90.74      4.68 o 
  -7   5   5        0.88        0.00      6.00 o 
  -6   5   5       58.84       50.47      5.45 o 
  -5   5   5        0.07        1.78      2.64 o 
  -4   5   5      197.16      184.09      5.32 o 
  -3   5   5       84.43       91.22      3.38 o 
  -2   5   5      675.87      718.20      9.63 o 
  -1   5   5     2223.20     2357.45     33.49 o 
   0   5   5     2159.37     2150.55     25.13 o 
   1   5   5     2169.82     2261.72     22.00 o 
   2   5   5     1111.56     1171.30     12.97 o 
   3   5   5       10.72        5.52      1.87 o 
   4   5   5      122.38      117.83      4.17 o 
   5   5   5       40.59       52.79      3.31 o 
   6   5   5      163.18      171.57      7.97 o 
   7   5   5       10.36        7.84      3.21 o 
  -7   6   5        2.20        5.90      4.67 o 
  -6   6   5       45.17       49.57      5.38 o 
  -5   6   5        5.78        5.52      2.76 o 
  -4   6   5      196.11      231.66      6.10 o 
  -3   6   5     1309.20     1311.37     17.32 o 
  -2   6   5     1171.28     1264.10     16.04 o 
  -1   6   5     2147.07     2266.35     23.91 o 
   0   6   5     5528.05     5921.27     61.48 o 
   1   6   5     4393.01     4648.63     46.36 o 
   2   6   5       71.96       66.29      2.14 o 
   3   6   5       49.58       53.44      3.13 o 
   4   6   5      276.00      286.61      6.89 o 
   5   6   5       14.07       11.06      3.49 o 
   6   6   5       60.80       62.83      5.48 o 
   7   6   5       34.29       41.72      5.05 o 
  -7   7   5       23.88       20.69      5.26 o 
  -6   7   5       38.38       35.04      5.33 o 
  -5   7   5       16.55       18.82      3.34 o 
  -4   7   5       13.63       21.38      2.97 o 
  -3   7   5      236.68      218.94      4.35 o 
  -2   7   5       65.40       52.36      3.32 o 
  -1   7   5      500.60      515.67      6.90 o 
   0   7   5      250.93      244.65      3.87 o 
   1   7   5     1153.44     1167.87     12.90 o 
   2   7   5     1004.50     1097.21     14.27 o 
   3   7   5      398.69      413.92      8.52 o 
   4   7   5      320.96      320.18      7.60 o 
   5   7   5     1009.60     1002.27     15.82 o 
   6   7   5      134.89      124.68      5.64 o 
   7   7   5        1.77        2.82      3.69 o 
  -7   8   5        8.57        8.71      5.11 o 
  -6   8   5        9.37        4.13      5.71 o 
  -5   8   5       78.01       84.86      4.41 o 
  -4   8   5      124.73      155.67      5.97 o 
  -3   8   5      582.88      605.20      8.77 o 
  -2   8   5        6.43        4.26      1.61 o 
  -1   8   5     1096.29     1210.43     18.08 o 
   0   8   5     2405.69     2539.68     24.93 o 
   1   8   5     1985.50     2199.09     27.76 o 
   2   8   5       22.45       17.54      1.98 o 
   3   8   5        5.60        0.67      1.56 o 
   4   8   5       17.54       12.80      3.05 o 
   5   8   5      190.78      199.87      8.07 o 
   6   8   5       88.00       70.42      5.17 o 
   7   8   5       90.49       98.59      6.07 o 
  -7   9   5        9.17        8.54      5.12 o 
  -6   9   5       18.31       17.30      5.61 o 
  -5   9   5        0.29        0.00      3.64 o 
  -4   9   5        0.80        0.68      1.80 o 
  -3   9   5       48.67       59.47      2.70 o 
  -2   9   5      221.53      270.41      5.63 o 
  -1   9   5      450.49      398.37      7.60 o 
   0   9   5      309.35      317.62      5.78 o 
   1   9   5     1060.63     1123.34     14.80 o 
   2   9   5     1037.60     1082.91     19.61 o 
   3   9   5      301.81      298.92      6.19 o 
   4   9   5      697.58      688.65     15.02 o 
   5   9   5       27.19       23.34      4.06 o 
   6   9   5       11.60       20.81      4.18 o 
   7   9   5       30.14       22.53      6.75 o 
  -7  10   5        0.72        0.00      3.58 o 
  -6  10   5      138.79      115.65     11.54 o 
  -5  10   5       75.57       65.92      5.32 o 
  -4  10   5      210.74      230.44      5.69 o 
  -3  10   5       15.35       17.82      2.26 o 
  -2  10   5      309.07      365.34      7.89 o 
  -1  10   5      115.49      115.33      3.64 o 
   0  10   5      633.59      637.04      8.91 o 
   1  10   5        0.59        0.00      1.89 o 
   2  10   5       92.05       82.39      2.81 o 
   3  10   5      100.82      113.46      3.89 o 
   4  10   5      186.64      193.71      8.12 o 
   5  10   5        4.81        3.19      3.60 o 
   6  10   5       17.21       13.43      4.15 o 
   7  10   5        4.96        6.64      4.34 o 
  -7  11   5        6.29        4.54      5.08 o 
  -6  11   5        3.45        0.00      3.92 o 
  -5  11   5      469.35      428.96     10.68 o 
  -4  11   5       51.80       48.43      2.81 o 
  -3  11   5        3.44        1.02      1.76 o 
  -2  11   5      613.56      503.31      8.99 o 
  -1  11   5       49.46       50.91      3.71 o 
   0  11   5      135.48      141.63      4.45 o 
   1  11   5        0.50        0.00      1.99 o 
   2  11   5      534.41      585.91      9.36 o 
   3  11   5       53.75       59.76      2.82 o 
   4  11   5       65.02       62.64      4.22 o 
   5  11   5        1.19        0.00      3.66 o 
   6  11   5       28.23       29.57      4.62 o 
   7  11   5        0.42        1.64      4.41 o 
  -7  12   5        9.88        9.65      4.71 o 
  -6  12   5       92.83       78.35      6.13 o 
  -5  12   5        2.57        0.34      3.37 o 
  -4  12   5       57.33       54.51      3.04 o 
  -3  12   5       97.13      105.10      3.40 o 
  -2  12   5        2.40        4.23      2.04 o 
  -1  12   5       74.32       69.77      2.95 o 
   0  12   5      536.11      515.04     10.10 o 
   1  12   5       15.16        8.92      2.38 o 
   2  12   5        1.54        4.89      1.62 o 
   3  12   5      960.50      934.54     12.24 o 
   4  12   5      455.37      471.40     12.15 o 
   5  12   5      210.53      217.78     10.92 o 
   6  12   5        3.84        1.69      4.18 o 
  -7  13   5        7.44        3.85      5.77 o 
  -6  13   5       25.01       16.58      4.91 o 
  -5  13   5      754.98      702.51     19.94 o 
  -4  13   5      689.30      650.09     16.43 o 
  -3  13   5      405.63      404.05      8.71 o 
  -2  13   5        2.34        1.58      2.14 o 
  -1  13   5      116.03      126.82      4.41 o 
   0  13   5      626.90      617.06     13.08 o 
   1  13   5       24.32       32.13      3.83 o 
   2  13   5      831.77      883.70     13.01 o 
   3  13   5      297.67      312.61      5.85 o 
   4  13   5       33.93       40.66      4.79 o 
   5  13   5        0.54        1.07      3.88 o 
   6  13   5       56.30       57.18      5.63 o 
  -7  14   5        8.06        0.00      4.76 o 
  -6  14   5       36.08       37.90      5.37 o 
  -5  14   5       27.70       41.05      5.19 o 
  -4  14   5       43.90       42.62      3.25 o 
  -3  14   5        8.62        7.13      2.17 o 
  -2  14   5       65.00       69.03      3.29 o 
  -1  14   5      136.41      120.54      4.90 o 
   0  14   5        1.34        0.00      2.93 o 
   1  14   5        3.14        0.00      2.68 o 
   2  14   5      551.34      555.74     12.10 o 
   3  14   5       11.10       14.51      2.36 o 
   4  14   5       36.82       29.22      4.52 o 
   5  14   5        0.05        0.98      3.84 o 
   6  14   5       43.10       59.08      5.77 o 
  -6  15   5        2.61        2.85      4.61 o 
  -5  15   5       70.20       76.56      5.65 o 
  -4  15   5      157.48      163.75      7.46 o 
  -3  15   5      131.61      134.69      5.68 o 
  -2  15   5      487.42      477.57      8.53 o 
  -1  15   5      707.93      631.63     12.23 o 
   0  15   5        9.61        6.41      3.77 o 
   1  15   5       18.48       21.48      3.40 o 
   2  15   5      184.22      191.25      5.99 o 
   3  15   5      478.26      452.96      9.94 o 
   4  15   5       42.18       45.51      4.92 o 
   5  15   5        0.26        0.00      3.90 o 
   6  15   5       12.53       11.49      4.68 o 
  -6  16   5        0.85        0.00      5.12 o 
  -5  16   5        2.13        0.00      3.62 o 
  -4  16   5        0.47        0.33      3.66 o 
  -3  16   5      130.85      134.31      5.15 o 
  -2  16   5     1210.14     1162.55     19.35 o 
  -1  16   5      189.31      180.90      6.54 o 
   0  16   5       65.94       77.33      5.08 o 
   1  16   5      213.85      218.52      7.98 o 
   2  16   5       30.78       26.96      3.55 o 
   3  16   5      167.29      168.68      5.47 o 
   4  16   5        6.98       10.80      4.19 o 
   5  16   5        0.50        1.79      4.26 o 
   6  16   5       11.93       12.45      6.09 o 
  -6  17   5        1.78        0.00      6.11 o 
  -5  17   5       10.19       17.18      4.33 o 
  -4  17   5       46.96       54.47      4.92 o 
  -3  17   5        0.00        0.00      2.55 o 
  -2  17   5      271.76      274.85      7.53 o 
  -1  17   5      526.09      510.28     11.09 o 
   0  17   5      238.28      210.69      7.96 o 
   1  17   5        0.52        0.00      3.62 o 
   2  17   5      299.87      275.06     15.36 o 
   3  17   5      149.15      143.72      8.12 o 
   4  17   5       45.94       38.95      5.12 o 
   5  17   5        9.14        4.08      4.80 o 
   6  17   5       14.85       15.77      5.17 o 
  -6  18   5       23.09       18.76      5.36 o 
  -5  18   5       92.26       96.62      9.52 o 
  -4  18   5      170.95      180.92      7.68 o 
  -3  18   5        0.21        0.00      2.88 o 
  -2  18   5       82.62       70.46      5.26 o 
  -1  18   5      236.75      227.50      7.55 o 
   0  18   5      416.87      421.52     11.39 o 
   1  18   5      616.73      607.34     12.08 o 
   2  18   5       19.80       12.52      4.08 o 
   3  18   5       34.29       37.33      5.10 o 
   4  18   5        3.68        0.00      4.18 o 
   5  18   5        0.41        0.00      4.37 o 
  -6  19   5       24.42       31.52      6.03 o 
  -5  19   5       42.94       54.40      7.08 o 
  -4  19   5      136.67      139.59      9.52 o 
  -3  19   5        3.86        9.59      5.36 o 
  -2  19   5      129.10      109.07      5.34 o 
  -1  19   5       14.92       19.31      4.01 o 
   0  19   5      478.43      462.51     12.18 o 
   1  19   5       13.14       12.15      2.79 o 
   2  19   5      305.43      283.00      9.36 o 
   3  19   5      125.74      129.68      7.32 o 
   4  19   5      259.34      270.38     14.35 o 
   5  19   5       55.81       56.36      6.24 o 
  -5  20   5      148.84      149.74      8.64 o 
  -4  20   5      176.87      187.23      9.44 o 
  -3  20   5        4.46        9.94      5.03 o 
  -2  20   5      148.33      135.44      5.75 o 
  -1  20   5      249.37      258.56      8.21 o 
   0  20   5      102.11       88.96      4.87 o 
   1  20   5      116.94      119.35      6.67 o 
   2  20   5      231.34      218.88      8.38 o 
   3  20   5        3.96        6.64      4.65 o 
   4  20   5        3.44        7.74      4.73 o 
   5  20   5        2.28        7.30      5.10 o 
  -5  21   5       44.74       45.29      7.26 o 
  -4  21   5       36.84       40.55      9.11 o 
  -3  21   5        0.12        0.00      4.81 o 
  -2  21   5       91.95      102.35      5.38 o 
  -1  21   5       92.02       87.92      5.34 o 
   0  21   5       13.65       16.66      3.36 o 
   1  21   5       71.77       74.77      5.73 o 
   2  21   5        0.64       17.58      5.58 o 
   3  21   5       34.55       38.23      5.65 o 
   4  21   5       27.13       30.52      5.71 o 
   5  21   5       23.10       27.80      6.55 o 
  -5  22   5       11.89       10.94      6.51 o 
  -4  22   5        3.83        8.03      5.31 o 
  -3  22   5       26.72       24.59      6.69 o 
  -2  22   5      105.15      100.57      6.11 o 
  -1  22   5        8.18        4.76      3.09 o 
   0  22   5      113.47      107.31      5.54 o 
   1  22   5       57.06       61.76      6.26 o 
   2  22   5       47.69       45.55      6.61 o 
   3  22   5        0.22        2.66      6.06 o 
   4  22   5       25.34       27.51      5.66 o 
  -4  23   5        1.80        8.87      5.39 o 
  -3  23   5        1.00        7.71      5.37 o 
  -2  23   5        0.21        0.00      3.19 o 
  -1  23   5        9.63        4.34      3.23 o 
   0  23   5       19.62       20.25      3.58 o 
   1  23   5       19.69       18.50      4.77 o 
   2  23   5        7.94        7.73      6.02 o 
   3  23   5       21.03       29.52      7.52 o 
   4  23   5        2.66        0.00      4.96 o 
  -4  24   5        0.86        1.78      4.56 o 
  -3  24   5       17.26       11.14      8.17 o 
  -2  24   5       15.59       15.90      4.60 o 
  -1  24   5        8.75        1.41      3.70 o 
   0  24   5       35.84       31.56      6.36 o 
   1  24   5      140.79      154.36      8.00 o 
   2  24   5       50.14       75.45      8.23 o 
   3  24   5        6.13        9.73      6.04 o 
   4  24   5        1.25        0.00      7.46 o 
  -3  25   5       10.38       11.97      5.10 o 
  -2  25   5        0.14        0.55      4.42 o 
  -1  25   5        0.20        0.00      3.19 o 
   0  25   5       85.28       98.86      7.00 o 
   1  25   5      143.65      173.72     10.37 o 
   2  25   5       38.20       55.23      7.56 o 
   3  25   5       39.01       54.86      7.56 o 
  -3  26   5        4.47        6.58      6.54 o 
  -2  26   5        1.34        0.00      4.40 o 
  -1  26   5        5.93        0.00      4.57 o 
   0  26   5       11.27        9.21      4.69 o 
   1  26   5       19.51       22.73      6.78 o 
   2  26   5      161.80      168.46     10.80 o 
  -2  27   5        2.00        4.15      5.96 o 
  -1  27   5       16.85       17.29      6.49 o 
   0  27   5        0.05        2.09      5.89 o 
   1  27   5      182.56      182.45     11.00 o 
   2  27   5        8.74       10.06      9.85 o 
  -1  28   5       14.04       26.70      8.40 o 
   0  28   5        0.31        3.04     10.63 o 
   1  28   5        0.23        4.43      6.41 o 
  -7   0   6       71.65      100.91     14.46 o 
  -6   0   6       45.19       44.71     11.25 o 
  -5   0   6      522.07      519.09     13.81 o 
  -4   0   6      521.41      521.72     13.07 o 
  -3   0   6     2878.38     2762.54     49.06 o 
  -2   0   6      875.15      981.86     15.50 o 
  -1   0   6        5.87       14.67      1.85 o 
   0   0   6      214.93      193.17      5.89 o 
   1   0   6      730.67      722.41     17.19 o 
   2   0   6     1803.76     1875.03     34.64 o 
   3   0   6      380.01      381.51     10.36 o 
   4   0   6      121.26      123.28      5.24 o 
   5   0   6      182.16      152.56      8.84 o 
   6   0   6        0.01        0.00      4.01 o 
   7   0   6       24.35       16.40      4.87 o 
  -7   1   6        4.60        3.32      6.91 o 
  -6   1   6       66.09       59.56     12.75 o 
  -5   1   6       66.53       75.51      5.77 o 
  -4   1   6      153.66      159.14      5.18 o 
  -3   1   6      129.41      120.26      3.57 o 
  -2   1   6     1220.81     1254.16     14.95 o 
  -1   1   6     1131.25     1132.32     11.47 o 
   0   1   6      561.57      543.80      7.34 o 
   1   1   6        4.67        2.26      1.06 o 
   2   1   6        9.17       17.51      1.40 o 
   3   1   6      645.73      669.75     12.45 o 
   4   1   6      334.57      338.30      7.21 o 
   5   1   6        5.62        5.21      2.51 o 
   6   1   6       22.10       16.99      4.70 o 
   7   1   6       46.68       45.26      4.03 o 
  -7   2   6       22.46       18.68      7.39 o 
  -6   2   6        3.46        4.85      6.51 o 
  -5   2   6        0.73        5.45      2.72 o 
  -4   2   6     1150.09     1150.12     18.48 o 
  -3   2   6       95.16      100.88      3.50 o 
  -2   2   6     2174.89     2162.20     26.80 o 
  -1   2   6      168.11      187.79      3.54 o 
   0   2   6      531.89      532.75      6.32 o 
   1   2   6      192.32      220.01      3.24 o 
   2   2   6       27.46       30.86      1.69 o 
   3   2   6       13.47       11.37      2.01 o 
   4   2   6       96.25      112.24      4.02 o 
   5   2   6       14.79       14.25      2.73 o 
   6   2   6        1.22        1.24      3.85 o 
   7   2   6        7.49        2.74      6.04 o 
  -7   3   6       24.49       19.02      9.43 o 
  -6   3   6        4.91        6.70     12.23 o 
  -5   3   6       12.38       10.79      3.13 o 
  -4   3   6      561.33      549.65     11.21 o 
  -3   3   6       25.61       29.83      3.10 o 
  -2   3   6      817.06      830.56     13.53 o 
  -1   3   6     3904.89     3997.50     40.60 o 
   0   3   6      157.14      183.93      3.20 o 
   1   3   6      529.36      551.95      6.39 o 
   2   3   6      409.53      420.24      5.84 o 
   3   3   6      197.93      217.62      4.74 o 
   4   3   6      206.26      217.81      5.62 o 
   5   3   6      208.67      207.41      5.89 o 
   6   3   6        6.28       10.18      3.19 o 
   7   3   6        6.67        5.69      5.04 o 
  -7   4   6        2.04        1.92      6.85 o 
  -6   4   6       61.23       54.19      8.25 o 
  -5   4   6      322.78      341.09      8.88 o 
  -4   4   6        2.82        0.08      2.98 o 
  -3   4   6      215.49      217.83      4.80 o 
  -2   4   6        8.89        6.25      1.83 o 
  -1   4   6     6562.14     6995.22     72.46 o 
   0   4   6      498.65      536.57      6.47 o 
   1   4   6      217.45      177.20      3.13 o 
   2   4   6      348.87      314.43      4.52 o 
   3   4   6      119.23      141.75      4.01 o 
   4   4   6      381.10      398.44      8.94 o 
   5   4   6        0.68        0.00      2.52 o 
   6   4   6       51.14       47.16      4.00 o 
   7   4   6       10.67        7.52      3.45 o 
  -7   5   6        0.42        3.65     11.53 o 
  -6   5   6        8.57        5.54      8.47 o 
  -5   5   6        8.35        3.24      3.16 o 
  -4   5   6      150.63      147.59      5.99 o 
  -3   5   6       75.44       76.44      2.94 o 
  -2   5   6      673.70      799.05     11.96 o 
  -1   5   6     1626.48     1726.99     18.79 o 
   0   5   6        2.28        0.00      1.39 o 
   1   5   6     3240.17     3325.05     37.79 o 
   2   5   6       69.26       73.79      2.32 o 
   3   5   6        2.91        3.98      1.98 o 
   4   5   6      156.94      143.85      5.06 o 
   5   5   6       98.65      103.26      6.74 o 
   6   5   6      116.82      113.37      8.24 o 
   7   5   6        1.09        0.00      3.81 o 
  -7   6   6       18.87       24.15      7.53 o 
  -6   6   6       37.67       37.16      7.60 o 
  -5   6   6       83.67       75.02      4.44 o 
  -4   6   6       18.75       16.23      2.54 o 
  -3   6   6        4.33        0.00      1.44 o 
  -2   6   6      321.56      283.31      8.50 o 
  -1   6   6       86.08       97.61      2.85 o 
   0   6   6      138.63      148.44      3.27 o 
   1   6   6     1357.89     1328.67     17.69 o 
   2   6   6      509.10      488.22      7.45 o 
   3   6   6      169.09      170.67      4.75 o 
   4   6   6       10.28        8.78      2.65 o 
   5   6   6      202.57      198.60      7.18 o 
   6   6   6       15.10       17.77      3.62 o 
   7   6   6       54.32       64.44      5.29 o 
  -7   7   6        7.99       14.38      7.51 o 
  -6   7   6      446.37      431.59     19.15 o 
  -5   7   6       50.92       53.68      6.98 o 
  -4   7   6       77.56      106.20      5.53 o 
  -3   7   6      267.39      320.68      9.68 o 
  -2   7   6       81.68       62.42      2.71 o 
  -1   7   6     1555.94     1611.73     19.34 o 
   0   7   6       15.20       13.24      1.90 o 
   1   7   6      176.85      204.58      4.49 o 
   2   7   6       21.11       17.66      1.77 o 
   3   7   6      137.09      155.08      3.79 o 
   4   7   6       37.33       40.41      3.56 o 
   5   7   6        6.19        8.14      3.53 o 
   6   7   6       61.31       62.31      5.20 o 
   7   7   6       13.57       13.05      4.30 o 
  -7   8   6       10.12        0.63      9.60 o 
  -6   8   6        0.20        0.00      4.70 o 
  -5   8   6      325.01      300.25     13.29 o 
  -4   8   6      360.81      378.02      7.82 o 
  -3   8   6       32.13       31.27      2.57 o 
  -2   8   6      212.65      216.73      4.60 o 
  -1   8   6       17.21       15.56      2.13 o 
   0   8   6      161.33      168.90      5.89 o 
   1   8   6      616.19      617.95     13.72 o 
   2   8   6       51.83       64.01      3.75 o 
   3   8   6       10.62       11.48      1.98 o 
   4   8   6      180.02      173.45      6.54 o 
   5   8   6       60.41       68.38      4.90 o 
   6   8   6      182.72      165.65      9.28 o 
   7   8   6       86.26       80.74      5.99 o 
  -7   9   6       51.36       37.00      8.29 o 
  -6   9   6      211.45      229.52     17.24 o 
  -5   9   6      251.22      245.03     11.81 o 
  -4   9   6      125.22      119.45      4.42 o 
  -3   9   6       93.04      104.35      3.63 o 
  -2   9   6      544.40      513.21      7.84 o 
  -1   9   6      711.33      801.45     15.61 o 
   0   9   6        6.25        0.00      2.05 o 
   1   9   6      171.63      166.86      4.75 o 
   2   9   6        0.24        0.00      1.90 o 
   3   9   6       14.95       17.73      2.12 o 
   4   9   6      287.55      271.42     10.32 o 
   5   9   6      468.81      461.00     11.87 o 
   6   9   6       17.06       14.53      4.37 o 
   7   9   6       18.94       29.19      5.10 o 
  -7  10   6        9.35       15.08      4.33 o 
  -6  10   6      181.02      159.38     10.63 o 
  -5  10   6       67.73       64.67      5.56 o 
  -4  10   6        3.74        3.84      1.94 o 
  -3  10   6       48.53       68.26      3.80 o 
  -2  10   6     1139.67     1124.85     20.30 o 
  -1  10   6       28.62       25.40      2.44 o 
   0  10   6     1056.72     1035.36     14.16 o 
   1  10   6       66.18       54.02      3.05 o 
   2  10   6      225.46      209.96      5.25 o 
   3  10   6       50.69       42.52      4.17 o 
   4  10   6      191.34      193.07      7.09 o 
   5  10   6      205.81      172.25      7.46 o 
   6  10   6      219.50      224.57     10.62 o 
  -7  11   6       12.06        8.77      4.20 o 
  -6  11   6        4.41        0.86      4.22 o 
  -5  11   6      136.30      123.33      6.86 o 
  -4  11   6      109.50      103.65      3.46 o 
  -3  11   6      484.48      515.27     12.75 o 
  -2  11   6       25.30       33.25      2.66 o 
  -1  11   6       10.57       15.13      2.54 o 
   0  11   6        5.01        0.00      2.45 o 
   1  11   6       99.33      109.15      4.21 o 
   2  11   6      403.24      406.10      8.04 o 
   3  11   6       97.45      101.70      4.15 o 
   4  11   6      234.48      220.98      8.35 o 
   5  11   6       91.94      101.88      6.08 o 
   6  11   6      378.85      394.97     11.78 o 
  -7  12   6       11.82        9.46      4.40 o 
  -6  12   6        9.63        9.53      4.64 o 
  -5  12   6        9.50        8.62      6.04 o 
  -4  12   6      132.91      150.08      4.06 o 
  -3  12   6        6.07        5.71      2.32 o 
  -2  12   6        0.46        0.00      2.22 o 
  -1  12   6       24.07       30.57      3.33 o 
   0  12   6       13.66       12.54      3.20 o 
   1  12   6       42.92       42.79      3.16 o 
   2  12   6       34.74       36.36      2.54 o 
   3  12   6        0.98        0.00      2.06 o 
   4  12   6       89.12       90.06     11.09 o 
   5  12   6      180.83      178.24      7.82 o 
   6  12   6        1.10        0.00      4.04 o 
  -7  13   6        8.33       14.64      5.28 o 
  -6  13   6      213.00      211.92      9.57 o 
  -5  13   6       87.16       83.35      6.94 o 
  -4  13   6       30.76       25.94      3.72 o 
  -3  13   6      131.66      123.65      4.33 o 
  -2  13   6       35.25       38.16      3.11 o 
  -1  13   6       20.52       17.56      3.22 o 
   0  13   6        0.60        0.00      2.94 o 
   1  13   6        0.11        0.00      2.47 o 
   2  13   6      355.91      364.47      6.93 o 
   3  13   6       20.04       18.98      2.27 o 
   4  13   6       22.79       17.34      4.33 o 
   5  13   6       11.45       20.42      4.85 o 
   6  13   6        3.62        4.95      4.47 o 
  -6  14   6       11.83       21.78      5.21 o 
  -5  14   6       59.74       68.57      5.06 o 
  -4  14   6      501.53      416.95     10.95 o 
  -3  14   6      128.33      131.04      5.84 o 
  -2  14   6      409.49      378.84      7.73 o 
  -1  14   6      248.66      244.23      8.04 o 
   0  14   6        0.51        0.52      3.36 o 
   1  14   6        0.06        0.00      2.91 o 
   2  14   6        1.33        0.00      2.72 o 
   3  14   6       16.65       21.40      2.46 o 
   4  14   6       56.11       50.07      5.12 o 
   5  14   6      105.59      112.74      7.85 o 
   6  14   6       12.42       15.67      4.76 o 
  -6  15   6       21.10       14.15      5.20 o 
  -5  15   6       34.90       31.60      4.47 o 
  -4  15   6       74.98       85.73      5.49 o 
  -3  15   6        1.17        0.00      2.76 o 
  -2  15   6        0.02        0.45      2.99 o 
  -1  15   6      468.67      455.20     11.46 o 
   0  15   6        9.53        5.79      3.69 o 
   1  15   6      714.40      661.10     14.51 o 
   2  15   6     1256.98     1287.36     32.89 o 
   3  15   6      500.36      507.34      9.57 o 
   4  15   6      111.35       97.80      6.31 o 
   5  15   6        4.24        0.00      4.28 o 
   6  15   6        3.04        5.75      4.51 o 
  -6  16   6        3.23        3.15      4.92 o 
  -5  16   6        4.13        0.57      3.75 o 
  -4  16   6        8.30        4.47      4.31 o 
  -3  16   6      410.36      389.41      9.97 o 
  -2  16   6      294.69      276.48      7.07 o 
  -1  16   6      359.39      342.62     15.19 o 
   0  16   6       65.66       65.09      5.16 o 
   1  16   6       13.80        9.29      4.01 o 
   2  16   6        9.47        5.26      3.44 o 
   3  16   6      141.24      138.95     11.94 o 
   4  16   6        0.28        4.68      4.28 o 
   5  16   6       16.32       16.89      4.90 o 
   6  16   6        3.85        7.25      4.90 o 
  -6  17   6        5.56        2.37      5.07 o 
  -5  17   6        5.14        1.68      4.83 o 
  -4  17   6        6.17        3.10      3.96 o 
  -3  17   6       48.29       43.73      3.69 o 
  -2  17   6      738.51      751.12     18.10 o 
  -1  17   6      110.53      112.35      6.20 o 
   0  17   6       85.34       64.42      5.29 o 
   1  17   6      539.71      554.75     15.46 o 
   2  17   6     1055.04      990.62     19.89 o 
   3  17   6      284.29      277.01     10.03 o 
   4  17   6      118.22      111.73      6.98 o 
   5  17   6        4.87        0.00      4.36 o 
  -6  18   6       14.78       10.83      5.47 o 
  -5  18   6        6.12        2.89      4.92 o 
  -4  18   6       31.89       41.84      5.00 o 
  -3  18   6      113.54      116.77      5.50 o 
  -2  18   6     1314.78     1249.38     21.79 o 
  -1  18   6      468.14      454.24     21.73 o 
   0  18   6      330.29      310.45      9.85 o 
   1  18   6      239.76      232.75      8.96 o 
   2  18   6      203.04      199.76     10.54 o 
   3  18   6        6.29        0.00      4.08 o 
   4  18   6        0.18        0.00      5.17 o 
   5  18   6        0.42        0.76      4.55 o 
  -5  19   6       19.21       19.99      5.54 o 
  -4  19   6       96.70       90.29      6.09 o 
  -3  19   6       40.54       40.19      5.73 o 
  -2  19   6      214.03      206.39      6.94 o 
  -1  19   6      334.03      291.32      9.61 o 
   0  19   6       77.49       79.79      5.92 o 
   1  19   6      971.11      903.13     19.10 o 
   2  19   6       88.16       91.29      5.84 o 
   3  19   6        7.99        1.60      4.89 o 
   4  19   6       21.49       30.22      5.40 o 
   5  19   6       17.45       16.22      5.47 o 
  -5  20   6        5.54        7.67      5.30 o 
  -4  20   6       69.43       63.17      6.49 o 
  -3  20   6       63.73       64.13      6.33 o 
  -2  20   6       26.51       24.23      3.89 o 
  -1  20   6      275.27      255.83      9.16 o 
   0  20   6      257.66      252.67     10.72 o 
   1  20   6      238.11      240.44      6.98 o 
   2  20   6        1.85        0.00      5.01 o 
   3  20   6        3.08        0.00      5.31 o 
   4  20   6        0.02        0.77      5.84 o 
   5  20   6       10.33        9.13      5.12 o 
  -5  21   6        0.74        3.15      6.03 o 
  -4  21   6      100.74      131.19      8.49 o 
  -3  21   6       25.08       24.18      5.69 o 
  -2  21   6       10.77        4.44      3.56 o 
  -1  21   6      480.13      488.10     11.53 o 
   0  21   6       41.24       30.75      4.93 o 
   1  21   6       76.65       75.90      5.96 o 
   2  21   6       10.87        7.43      8.12 o 
   3  21   6        6.73        0.58      5.81 o 
   4  21   6        0.32        0.00      4.95 o 
  -4  22   6       65.37       62.81      9.03 o 
  -3  22   6       68.60       93.68      8.70 o 
  -2  22   6       14.11       15.90      4.45 o 
  -1  22   6      101.32      101.31      5.78 o 
   0  22   6        0.26        7.11      3.20 o 
   1  22   6      201.49      214.46     14.50 o 
   2  22   6       78.32       91.64      8.67 o 
   3  22   6        6.12        3.29      5.40 o 
   4  22   6        4.82        2.05      5.32 o 
  -4  23   6       51.26       50.59      8.03 o 
  -3  23   6       21.27       21.13      8.52 o 
  -2  23   6      100.63       91.89      7.53 o 
  -1  23   6       94.45      108.37      6.99 o 
   0  23   6       13.90       16.84      4.87 o 
   1  23   6      127.60      131.61      8.26 o 
   2  23   6       59.63       58.98      7.47 o 
   3  23   6       20.32       26.23      6.37 o 
   4  23   6       68.43       83.40      9.33 o 
  -4  24   6       67.53       86.63      9.41 o 
  -3  24   6       87.64      107.00     15.58 o 
  -2  24   6        0.17        0.00      4.92 o 
  -1  24   6        2.10        3.25      4.08 o 
   0  24   6       12.34       10.12      4.70 o 
   1  24   6        0.35        0.00      5.49 o 
   2  24   6       19.51       20.91      6.24 o 
   3  24   6        2.23        4.11      5.89 o 
  -3  25   6       27.97       39.33      5.44 o 
  -2  25   6       23.90       20.12      4.82 o 
  -1  25   6        1.49        2.16      5.25 o 
   0  25   6        2.79        0.60      4.47 o 
   1  25   6       10.83       17.67     12.01 o 
   2  25   6       16.37       22.42      6.45 o 
   3  25   6       17.24       16.41      6.49 o 
  -2  26   6        3.45        5.63      4.28 o 
  -1  26   6        3.03        0.00      5.02 o 
   0  26   6        8.72        5.83      4.68 o 
   1  26   6       19.76       29.46      6.70 o 
   2  26   6       58.62       53.80      7.69 o 
  -2  27   6       11.22       19.10      6.16 o 
  -1  27   6        0.12        0.00     19.78 o 
   0  27   6       22.64       22.17      8.75 o 
   1  27   6       23.11       13.48      6.66 o 
  -7   1   7        0.12        7.99      7.04 o 
  -6   1   7      353.95      317.57     14.97 o 
  -5   1   7      252.34      261.10      6.60 o 
  -4   1   7      187.03      190.02      5.19 o 
  -3   1   7      130.97      129.00      4.57 o 
  -2   1   7       84.41      106.05      3.27 o 
  -1   1   7      261.46      282.29      4.83 o 
   0   1   7     1429.26     1456.64     15.99 o 
   1   1   7      198.20      192.98      3.65 o 
   2   1   7      287.76      276.83      4.46 o 
   3   1   7       22.90       26.20      2.34 o 
   4   1   7       23.61       30.60      3.29 o 
   5   1   7       18.30       16.25      3.63 o 
   6   1   7        1.11        0.00      3.16 o 
   7   1   7        0.02        0.00      3.22 o 
  -7   2   7       64.96       61.82      9.09 o 
  -6   2   7      175.89      155.07     11.18 o 
  -5   2   7        2.66        3.59      3.63 o 
  -4   2   7      337.24      345.77     14.21 o 
  -3   2   7        0.89        2.29      2.65 o 
  -2   2   7     1784.69     1640.50     21.22 o 
  -1   2   7     1216.73     1292.74     14.34 o 
   0   2   7        1.51        2.50      1.41 o 
   1   2   7       36.57       44.68      2.16 o 
   2   2   7       50.58       41.52      2.13 o 
   3   2   7      155.12      154.06      5.53 o 
   4   2   7       53.78       47.38      4.33 o 
   5   2   7        3.72        2.88      3.29 o 
   6   2   7        0.35        0.00      5.66 o 
   7   2   7       21.53       20.49      6.98 o 
  -7   3   7       15.34       14.81      7.41 o 
  -6   3   7       40.96       42.58      8.09 o 
  -5   3   7       73.62       89.15      4.57 o 
  -4   3   7       92.78       94.62      5.85 o 
  -3   3   7      435.41      435.17      9.07 o 
  -2   3   7       76.04       98.99      3.85 o 
  -1   3   7       15.56        3.87      1.57 o 
   0   3   7      513.26      505.14      6.72 o 
   1   3   7       91.99      102.62      2.92 o 
   2   3   7      110.61      103.63      3.30 o 
   3   3   7      229.75      238.95      6.84 o 
   4   3   7      245.95      257.04      6.79 o 
   5   3   7        3.53        0.00      3.31 o 
   6   3   7      116.74      123.13     11.27 o 
   7   3   7       50.30       47.28      4.87 o 
  -7   4   7       38.33       64.83      9.04 o 
  -6   4   7      126.19      110.70     10.06 o 
  -5   4   7       28.26       20.28      7.26 o 
  -4   4   7        9.67        5.80      1.92 o 
  -3   4   7       25.92       35.40      3.34 o 
  -2   4   7     1055.13     1056.24     18.58 o 
  -1   4   7        4.80        1.23      1.55 o 
   0   4   7      769.34      727.42     10.13 o 
   1   4   7     1228.98     1304.90     15.49 o 
   2   4   7       26.44       23.97      2.14 o 
   3   4   7      579.07      574.50     15.94 o 
   4   4   7       56.64       52.71      3.41 o 
   5   4   7       20.83       22.98      3.86 o 
   6   4   7        4.31        7.35      3.78 o 
   7   4   7       12.96       19.93      8.73 o 
  -7   5   7        0.04        0.00      6.69 o 
  -6   5   7       65.83       59.18     13.45 o 
  -5   5   7       28.70       31.37      7.31 o 
  -4   5   7       17.98       11.22      3.22 o 
  -3   5   7       20.23        7.24      3.67 o 
  -2   5   7      338.01      354.43      6.39 o 
  -1   5   7     2787.18     2992.80     36.93 o 
   0   5   7     2985.51     3161.28     32.84 o 
   1   5   7     1202.73     1259.30     18.28 o 
   2   5   7      401.39      423.93      7.48 o 
   3   5   7       31.16       32.01      2.00 o 
   4   5   7       12.41       20.97      3.02 o 
   5   5   7       15.21       17.48      4.33 o 
   6   5   7        1.25        2.82      3.76 o 
   7   5   7        7.47        2.03      3.98 o 
  -7   6   7        0.12        0.00      7.70 o 
  -6   6   7        1.77        4.04      6.47 o 
  -5   6   7      295.65      293.92     14.04 o 
  -4   6   7        7.20        3.46      2.33 o 
  -3   6   7        4.66        2.12      1.93 o 
  -2   6   7      210.91      195.19      8.46 o 
  -1   6   7      474.63      546.34      7.57 o 
   0   6   7     1003.38     1025.47     17.24 o 
   1   6   7      803.18      834.04     11.58 o 
   2   6   7      774.47      746.81     14.35 o 
   3   6   7      153.04      149.54      3.96 o 
   4   6   7       17.15       27.17      3.23 o 
   5   6   7        5.80        4.11      3.66 o 
   6   6   7        3.08        0.00      3.85 o 
   7   6   7        1.46        0.00      6.57 o 
  -7   7   7        5.61        9.56      7.27 o 
  -6   7   7       25.87       27.25      7.92 o 
  -5   7   7      356.56      355.41     22.26 o 
  -4   7   7        2.67        0.52      2.15 o 
  -3   7   7      188.24      184.79      7.49 o 
  -2   7   7      559.16      619.51     11.80 o 
  -1   7   7      390.83      435.35      9.36 o 
   0   7   7      413.32      363.33      7.39 o 
   1   7   7      103.31      138.42      4.22 o 
   2   7   7       75.23       86.43      3.05 o 
   3   7   7      294.61      303.57      5.81 o 
   4   7   7      173.22      180.61      8.19 o 
   5   7   7      588.29      570.96     13.65 o 
   6   7   7      239.58      226.23      8.91 o 
   7   7   7       71.31       89.21      6.34 o 
  -7   8   7       29.28       37.08      8.72 o 
  -6   8   7        6.35       16.17      7.21 o 
  -5   8   7      110.09      116.56     14.82 o 
  -4   8   7      406.91      415.43     13.08 o 
  -3   8   7        0.02        0.00      1.11 o 
  -2   8   7      239.99      265.43      5.34 o 
  -1   8   7        1.53        0.00      1.99 o 
   0   8   7       85.13      112.49      4.91 o 
   1   8   7      172.17      213.40      5.62 o 
   2   8   7      178.23      160.09      4.06 o 
   3   8   7        8.66       10.85      2.19 o 
   4   8   7      120.22      139.52      5.87 o 
   5   8   7       74.76       65.50      5.27 o 
   6   8   7       87.42       78.67      6.02 o 
  -7   9   7        9.75        4.43      7.45 o 
  -6   9   7       25.48       15.38      7.43 o 
  -5   9   7       19.20       20.47      7.00 o 
  -4   9   7      640.06      646.33     11.31 o 
  -3   9   7       86.59       87.73      4.02 o 
  -2   9   7       20.43       17.23      2.34 o 
  -1   9   7      612.62      688.39     11.32 o 
   0   9   7     1938.24     1957.60     28.01 o 
   1   9   7      708.16      816.54     14.11 o 
   2   9   7       76.90       88.89      4.00 o 
   3   9   7      277.94      278.41      5.32 o 
   4   9   7        0.01        0.00      3.60 o 
   5   9   7       18.44       22.91      4.29 o 
   6   9   7       18.66       11.00      4.64 o 
  -7  10   7       34.54       31.57      6.11 o 
  -6  10   7       53.62       58.60      6.95 o 
  -5  10   7       18.21       17.62      5.67 o 
  -4  10   7       22.32       24.35      2.82 o 
  -3  10   7      404.84      421.55     11.54 o 
  -2  10   7      138.51      141.44      4.47 o 
  -1  10   7       65.96       83.65      4.21 o 
   0  10   7      200.96      199.27      6.14 o 
   1  10   7       13.63        7.95      2.50 o 
   2  10   7       13.07        8.71      2.07 o 
   3  10   7        6.33        6.35      2.85 o 
   4  10   7      147.52      162.14      7.19 o 
   5  10   7      176.03      185.34      9.73 o 
   6  10   7        0.35        0.00      4.03 o 
  -7  11   7       17.79       13.79      5.29 o 
  -6  11   7        8.20       17.74      5.15 o 
  -5  11   7      114.17      104.54      8.95 o 
  -4  11   7      285.28      253.83      7.35 o 
  -3  11   7       10.65        9.23      2.38 o 
  -2  11   7      150.68      146.97      4.81 o 
  -1  11   7       37.79       33.84      3.48 o 
   0  11   7       43.01       29.49      4.20 o 
   1  11   7        6.64        8.03      3.17 o 
   2  11   7      506.28      494.28     10.62 o 
   3  11   7      295.39      299.08      6.62 o 
   4  11   7       23.09       24.02      4.45 o 
   5  11   7        0.00        0.00      4.01 o 
   6  11   7        8.43        9.36      4.54 o 
  -7  12   7        5.86        0.00      4.92 o 
  -6  12   7        2.76        2.48      5.69 o 
  -5  12   7      142.49      133.23     10.86 o 
  -4  12   7       27.21       24.51      4.04 o 
  -3  12   7      167.62      154.29      5.46 o 
  -2  12   7        0.25        0.27      2.65 o 
  -1  12   7      228.32      220.71      6.72 o 
   0  12   7      431.13      414.46     10.36 o 
   1  12   7      126.38      119.36      5.62 o 
   2  12   7       24.76       26.58      2.72 o 
   3  12   7        7.65        6.98      2.75 o 
   4  12   7      210.75      209.92      8.31 o 
   5  12   7       25.13       25.71      5.97 o 
   6  12   7        0.87        0.00      4.33 o 
  -6  13   7       14.20        4.25      4.72 o 
  -5  13   7       18.60       26.05      5.12 o 
  -4  13   7      269.97      263.16      8.21 o 
  -3  13   7      402.26      396.12      7.93 o 
  -2  13   7      255.93      258.62      7.12 o 
  -1  13   7      103.05      102.71      7.90 o 
   0  13   7      467.75      410.78     10.63 o 
   1  13   7       43.90       44.22      4.43 o 
   2  13   7       16.74       12.04      2.52 o 
   3  13   7       52.19       48.63      2.33 o 
   4  13   7       38.59       41.43      5.04 o 
   5  13   7       89.45       92.26      6.47 o 
   6  13   7       64.20       65.64      6.15 o 
  -6  14   7       54.95       60.43      6.39 o 
  -5  14   7      167.21      143.51      7.87 o 
  -4  14   7        9.69        5.64      3.56 o 
  -3  14   7      502.79      475.76      9.21 o 
  -2  14   7       40.96       45.62      3.96 o 
  -1  14   7       64.37       64.07      4.63 o 
   0  14   7        0.50        0.00      3.48 o 
   1  14   7       66.43       51.53      4.71 o 
   2  14   7       14.25       11.09      2.48 o 
   3  14   7      130.26      126.61      7.74 o 
   4  14   7      114.86       97.28      8.44 o 
   5  14   7      108.97      124.08     11.13 o 
   6  14   7        0.15        0.00      4.53 o 
  -6  15   7        2.10        1.62      4.88 o 
  -5  15   7       17.35       21.37      5.29 o 
  -4  15   7      102.22       99.33      5.70 o 
  -3  15   7      276.60      280.04      7.30 o 
  -2  15   7      274.73      233.88      7.18 o 
  -1  15   7     1618.21     1524.72     27.79 o 
   0  15   7       41.81       43.28      4.57 o 
   1  15   7       67.03       71.88      5.89 o 
   2  15   7        5.65        5.70      2.49 o 
   3  15   7       43.82       28.22      5.56 o 
   4  15   7        5.15        0.00      4.15 o 
   5  15   7        2.10        2.43      4.56 o 
   6  15   7       42.12       34.38      6.44 o 
  -6  16   7       17.54       19.30      5.44 o 
  -5  16   7       60.91       55.08      6.37 o 
  -4  16   7       62.72       63.08      5.13 o 
  -3  16   7      315.70      321.78      7.36 o 
  -2  16   7      637.44      587.89     11.68 o 
  -1  16   7     1458.96     1367.75     25.68 o 
   0  16   7       77.10       79.80      5.64 o 
   1  16   7      443.41      448.29     13.94 o 
   2  16   7      256.72      262.88      8.92 o 
   3  16   7       79.22       75.82      7.69 o 
   4  16   7        6.53        0.00      4.28 o 
   5  16   7       36.97       41.64      5.72 o 
  -6  17   7        3.37        4.01      5.26 o 
  -5  17   7       30.38       28.54      5.74 o 
  -4  17   7        3.39        6.63      3.99 o 
  -3  17   7        6.12        7.56      4.10 o 
  -2  17   7        1.28        0.00      3.77 o 
  -1  17   7      227.75      237.46      9.12 o 
   0  17   7       23.91       14.21      4.57 o 
   1  17   7        0.23        0.00      3.85 o 
   2  17   7       41.28       49.17      5.74 o 
   3  17   7       69.94       62.87      9.17 o 
   4  17   7        3.49        0.00      4.52 o 
   5  17   7        1.94        6.26      4.81 o 
  -5  18   7       59.31       59.15      6.81 o 
  -4  18   7       68.16       72.16      5.65 o 
  -3  18   7        6.51        9.21      4.19 o 
  -2  18   7      210.39      198.90      7.52 o 
  -1  18   7       28.07       22.96      4.56 o 
   0  18   7       36.03       35.91      5.01 o 
   1  18   7      217.59      214.66      8.87 o 
   2  18   7        4.96        4.66      3.80 o 
   3  18   7       36.20       32.27      5.81 o 
   4  18   7       12.36        8.69      5.43 o 
   5  18   7       12.29        8.89      5.21 o 
  -5  19   7        6.35        0.00      5.08 o 
  -4  19   7        3.98        7.33      5.17 o 
  -3  19   7       12.12        8.58      5.09 o 
  -2  19   7        0.50        0.65      3.63 o 
  -1  19   7       91.81       91.43      6.04 o 
   0  19   7      115.60      116.35      6.64 o 
   1  19   7      248.83      232.57      8.79 o 
   2  19   7       83.76       80.87      9.78 o 
   3  19   7       81.68       76.96      7.27 o 
   4  19   7        7.24        4.63      5.37 o 
   5  19   7       23.86       25.13      5.85 o 
  -5  20   7        0.49        3.48      5.12 o 
  -4  20   7       12.50       10.05      5.32 o 
  -3  20   7        6.14        0.00      4.74 o 
  -2  20   7        6.18        4.98      3.95 o 
  -1  20   7        0.30        0.00      4.00 o 
   0  20   7        8.17        7.27      4.25 o 
   1  20   7        7.92        6.17      4.09 o 
   2  20   7       54.45       71.11      7.20 o 
   3  20   7        9.29       11.74      5.57 o 
   4  20   7        4.78        8.84      5.79 o 
  -5  21   7       16.34        3.23      6.30 o 
  -4  21   7        2.24        0.07      6.86 o 
  -3  21   7        7.22        5.73      4.96 o 
  -2  21   7       53.86       65.82      6.34 o 
  -1  21   7       39.48       38.29      5.15 o 
   0  21   7       73.45       72.88      5.92 o 
   1  21   7      134.35      150.81      7.57 o 
   2  21   7       22.18       21.82      5.98 o 
   3  21   7       10.88       22.08      6.04 o 
   4  21   7       12.36        7.85      5.94 o 
  -4  22   7       70.87       79.66     18.06 o 
  -3  22   7       20.40       19.10      5.56 o 
  -2  22   7        0.06        6.11      6.51 o 
  -1  22   7        0.12        2.68      4.91 o 
   0  22   7        0.34        0.00      4.00 o 
   1  22   7        1.64        1.10      4.13 o 
   2  22   7        0.10        4.01      5.42 o 
   3  22   7        2.44        4.35      5.75 o 
   4  22   7        6.31        2.98      5.79 o 
  -4  23   7        6.53       11.63      6.80 o 
  -3  23   7       44.02       62.47     14.69 o 
  -2  23   7        0.22        5.31      6.80 o 
  -1  23   7       34.27       30.16      5.06 o 
   0  23   7       50.75       60.22      6.03 o 
   1  23   7        3.58       12.74      5.99 o 
   2  23   7        2.30        5.95      5.89 o 
   3  23   7       10.55       16.69      6.27 o 
  -3  24   7        6.98        7.55      5.59 o 
  -2  24   7        5.19        0.00      6.37 o 
  -1  24   7        0.25        1.49      4.24 o 
   0  24   7       87.03      103.95      7.29 o 
   1  24   7        0.49        2.70      5.66 o 
   2  24   7       25.74       24.77      8.58 o 
   3  24   7       29.24       33.13      7.46 o 
  -3  25   7       81.45       84.18      8.79 o 
  -2  25   7       17.36       17.30      7.35 o 
  -1  25   7        0.10        0.00     11.92 o 
   0  25   7       20.41       30.83      5.55 o 
   1  25   7      149.40      158.95     10.35 o 
   2  25   7        8.46        5.69      5.97 o 
  -2  26   7       49.44       52.85      9.87 o 
  -1  26   7       11.12        3.33     14.01 o 
   0  26   7        0.92        0.00      5.76 o 
   1  26   7        1.35        0.00      5.69 o 
   0  27   7        0.11       10.04     14.34 o 
  -7   0   8      165.53      173.20     17.74 o 
  -5   0   8     2845.05     2777.25     93.07 o 
  -4   0   8      586.87      569.92     13.44 o 
  -3   0   8       34.68       37.34      4.01 o 
  -2   0   8       13.88       17.00      2.63 o 
  -1   0   8      296.77      262.61      6.40 o 
   0   0   8      228.31      219.61      5.85 o 
   1   0   8       14.96       15.04      2.76 o 
   2   0   8      221.17      257.27      7.32 o 
   3   0   8      149.74      175.93     16.41 o 
   4   0   8      599.31      635.73     28.25 o 
   5   0   8        5.85        4.27      5.47 o 
   6   0   8       13.34       16.16      6.20 o 
  -7   1   8        0.04        9.21     12.69 o 
  -6   1   8       45.07       47.45      8.57 o 
  -5   1   8      243.94      233.41     13.28 o 
  -4   1   8      413.08      385.78      9.28 o 
  -3   1   8      143.07      139.89      7.14 o 
  -2   1   8       33.70       30.56      2.40 o 
  -1   1   8      320.21      321.76      5.09 o 
   0   1   8      397.34      399.87      6.19 o 
   1   1   8       12.29        9.91      1.69 o 
   2   1   8       85.85       98.98      4.52 o 
   3   1   8      103.97       91.57      3.88 o 
   4   1   8        5.61        3.89      3.04 o 
   5   1   8       52.91       54.94      8.14 o 
   6   1   8        1.86        0.00      3.84 o 
  -7   2   8        6.92       15.61      7.94 o 
  -6   2   8      266.51      244.95     13.75 o 
  -5   2   8      207.51      218.00     12.72 o 
  -4   2   8      634.53      629.39     15.08 o 
  -3   2   8       56.10       63.88      3.79 o 
  -2   2   8      667.32      742.72     10.82 o 
  -1   2   8        7.56       12.02      1.89 o 
   0   2   8      259.19      254.62      6.47 o 
   1   2   8       40.72       38.05      2.11 o 
   2   2   8        3.38        4.26      1.20 o 
   3   2   8       82.16       91.20      3.78 o 
   4   2   8      186.76      170.14      6.98 o 
   5   2   8        6.13        1.91      9.54 o 
   6   2   8        2.70        0.00      5.18 o 
  -7   3   8        1.34        2.56      7.21 o 
  -6   3   8        7.73        8.78     12.67 o 
  -5   3   8        8.84        1.98      6.66 o 
  -4   3   8      166.48      150.73      5.63 o 
  -3   3   8      152.15      134.77      4.67 o 
  -2   3   8       22.39       18.09      2.34 o 
  -1   3   8      801.56      887.83     11.84 o 
   0   3   8      390.42      434.66      8.84 o 
   1   3   8       69.45       67.22      2.71 o 
   2   3   8        9.73       16.43      2.29 o 
   3   3   8        6.05        3.79      1.92 o 
   4   3   8        0.03        0.00      3.27 o 
   5   3   8       38.01       29.00      4.66 o 
   6   3   8        5.21        8.48      7.38 o 
  -7   4   8        9.57        4.27      9.25 o 
  -6   4   8       20.46        3.41     12.70 o 
  -5   4   8       98.44       97.59      9.45 o 
  -4   4   8      337.18      342.83      6.66 o 
  -3   4   8      138.44      126.58      4.24 o 
  -2   4   8       78.33       71.12      3.21 o 
  -1   4   8      712.04      780.83     10.28 o 
   0   4   8       59.19       64.42      2.68 o 
   1   4   8      239.38      271.73      5.64 o 
   2   4   8      117.19      138.45      4.59 o 
   3   4   8       23.70       30.85      4.00 o 
   4   4   8      208.92      214.30     11.12 o 
   5   4   8       14.51       16.91      4.42 o 
   6   4   8        6.18        7.70      4.15 o 
  -7   5   8        6.52       10.21      7.75 o 
  -6   5   8        8.83       21.14      7.50 o 
  -5   5   8       71.18       74.01     12.75 o 
  -4   5   8      597.08      613.16      9.70 o 
  -3   5   8      534.20      509.66      8.52 o 
  -2   5   8       34.42       36.42      2.76 o 
  -1   5   8     2021.92     2025.45     28.37 o 
   0   5   8      481.47      465.74      7.58 o 
   1   5   8        3.32        0.00      1.86 o 
   2   5   8      124.14      102.06      4.23 o 
   3   5   8        1.59        0.87      2.23 o 
   4   5   8        1.79        1.20      3.40 o 
   5   5   8       38.99       46.52      5.40 o 
   6   5   8       36.54       38.46      5.44 o 
  -7   6   8      131.68      139.87     11.99 o 
  -6   6   8       44.86       43.96     16.53 o 
  -5   6   8     1402.19     1325.85     35.88 o 
  -4   6   8       33.70       40.34      3.04 o 
  -3   6   8       40.68       40.35      2.95 o 
  -2   6   8      240.43      221.31      5.34 o 
  -1   6   8      186.63      183.02      4.73 o 
   0   6   8     1311.71     1242.46     18.84 o 
   1   6   8      793.45      778.99     12.14 o 
   2   6   8        2.87        1.85      1.89 o 
   3   6   8       73.51       75.30      2.98 o 
   4   6   8       14.50       19.04      4.34 o 
   5   6   8      104.45      117.54      7.95 o 
   6   6   8       59.07       60.26      5.57 o 
  -7   7   8        0.02        0.00      6.97 o 
  -6   7   8        2.83        1.92      6.90 o 
  -5   7   8       41.61       42.92      8.01 o 
  -4   7   8        8.05        5.26      2.57 o 
  -3   7   8       25.67       29.30      2.96 o 
  -2   7   8      118.00      106.50      4.56 o 
  -1   7   8       56.87       56.62      3.01 o 
   0   7   8      310.75      289.25      7.26 o 
   1   7   8      201.62      220.49      5.48 o 
   2   7   8       40.00       51.58      2.84 o 
   3   7   8        7.28        8.54      1.87 o 
   4   7   8       26.44       24.37      4.56 o 
   5   7   8       21.84       18.14      4.57 o 
   6   7   8        0.28        0.00      7.46 o 
  -7   8   8        0.70        0.00      9.50 o 
  -6   8   8       29.97       23.30      7.96 o 
  -5   8   8        2.80        1.08      6.37 o 
  -4   8   8       71.25       70.83      4.37 o 
  -3   8   8        8.08        8.31      2.60 o 
  -2   8   8      132.82      140.22      3.95 o 
  -1   8   8      128.89      132.72      4.63 o 
   0   8   8     1502.37     1503.02     23.29 o 
   1   8   8      322.57      331.18      9.45 o 
   2   8   8        0.47        0.00      2.04 o 
   3   8   8        2.54        1.67      1.92 o 
   4   8   8        7.92        1.74      4.08 o 
   5   8   8        6.13        0.35      3.90 o 
   6   8   8        4.97        2.46      4.90 o 
  -7   9   8       31.37       35.25      8.79 o 
  -6   9   8       92.13       97.09     10.29 o 
  -5   9   8      227.43      233.40     13.14 o 
  -4   9   8       56.29       64.55      4.19 o 
  -3   9   8        0.08        0.00      2.52 o 
  -2   9   8       43.46       49.26      4.45 o 
  -1   9   8      614.92      576.46     11.31 o 
   0   9   8      932.19      909.49     14.16 o 
   1   9   8      720.05      713.62     12.76 o 
   2   9   8      138.25      146.46      4.12 o 
   3   9   8      115.66      107.81      5.57 o 
   4   9   8        4.75        1.51      4.09 o 
   5   9   8       53.73       43.09      7.29 o 
   6   9   8       33.66       27.86      8.07 o 
  -7  10   8       13.00       21.49      5.85 o 
  -6  10   8        0.14        0.00      4.73 o 
  -5  10   8       30.21       30.96      5.34 o 
  -4  10   8       41.84       40.51      5.93 o 
  -3  10   8       47.30       46.24      3.32 o 
  -2  10   8       66.74       68.51      4.31 o 
  -1  10   8        0.00        0.00      2.98 o 
   0  10   8        3.27       11.81      3.27 o 
   1  10   8       13.23       18.83      2.99 o 
   2  10   8       27.52       24.62      2.55 o 
   3  10   8       87.97       80.65      3.87 o 
   4  10   8       68.19       70.40      6.09 o 
   5  10   8       80.96       83.21     11.29 o 
   6  10   8        2.55        2.35      4.50 o 
  -6  11   8       46.78       30.10      5.78 o 
  -5  11   8      228.77      207.55     17.36 o 
  -4  11   8       43.05       41.34      6.50 o 
  -3  11   8       86.29       79.71      3.64 o 
  -2  11   8      134.29      160.12      7.90 o 
  -1  11   8       18.50       20.53      3.61 o 
   0  11   8       24.17       27.10      3.68 o 
   1  11   8        1.41        3.80      3.35 o 
   2  11   8       21.03       30.36      2.72 o 
   3  11   8        0.14        2.18      2.48 o 
   4  11   8       30.61       34.26      5.27 o 
   5  11   8        2.18        4.66      5.36 o 
   6  11   8       11.87        8.49      4.80 o 
  -6  12   8        9.72       17.36      5.51 o 
  -5  12   8      298.32      276.05     13.07 o 
  -4  12   8       71.38       60.35      6.54 o 
  -3  12   8       22.71       24.95      2.99 o 
  -2  12   8      162.95      143.82      5.41 o 
  -1  12   8      241.72      219.94      7.09 o 
   0  12   8      727.37      666.91     14.58 o 
   1  12   8        3.08        0.00      3.43 o 
   2  12   8       21.77       21.50      2.48 o 
   3  12   8      559.15      576.24     16.24 o 
   4  12   8      162.16      160.21     18.66 o 
   5  12   8       41.96       62.86      8.64 o 
   6  12   8       33.45       31.75      5.55 o 
  -6  13   8        6.08        7.13      5.23 o 
  -5  13   8       33.85       29.92      6.84 o 
  -4  13   8        2.91        4.94      5.43 o 
  -3  13   8       47.31       47.58      4.82 o 
  -2  13   8       81.91       76.86      4.51 o 
  -1  13   8       12.77       16.56      3.79 o 
   0  13   8       68.27       67.17      5.01 o 
   1  13   8       54.89       48.05      4.70 o 
   2  13   8       33.95       37.14      3.37 o 
   3  13   8        0.95        0.00      4.54 o 
   4  13   8        3.49       15.12      5.04 o 
   5  13   8       12.01       18.76      5.41 o 
   6  13   8       57.01       45.32      5.98 o 
  -6  14   8      113.82      123.70     18.34 o 
  -5  14   8       29.24       25.42     13.25 o 
  -4  14   8       59.27       68.58      7.23 o 
  -3  14   8        2.82        0.70      2.93 o 
  -2  14   8       33.47       29.22      4.63 o 
  -1  14   8      104.84       96.77      5.74 o 
   0  14   8       33.21       28.76      4.79 o 
   1  14   8        0.22        0.00      3.72 o 
   2  14   8      150.34      152.57      5.47 o 
   3  14   8       68.00       76.14      6.54 o 
   4  14   8      445.59      449.70     14.48 o 
   5  14   8       24.24       22.22      5.67 o 
  -6  15   8        0.01        0.00      6.12 o 
  -5  15   8        0.83        0.77     12.07 o 
  -4  15   8       28.07       28.76      6.38 o 
  -3  15   8       67.21       68.00      4.14 o 
  -2  15   8       81.16       75.16      4.68 o 
  -1  15   8       20.24       20.22      4.20 o 
   0  15   8       29.44       27.32      4.62 o 
   1  15   8       25.32       18.91      4.53 o 
   2  15   8       21.60       26.10      4.28 o 
   3  15   8      509.12      456.33     14.58 o 
   4  15   8      196.41      196.53      9.91 o 
   5  15   8        0.24        3.22      6.70 o 
  -6  16   8       32.14       28.88      8.99 o 
  -5  16   8        2.64        0.62      6.11 o 
  -4  16   8       21.55       22.73      6.36 o 
  -3  16   8       20.55       24.82      3.93 o 
  -2  16   8      177.01      169.38      6.37 o 
  -1  16   8      683.05      662.10     15.32 o 
   0  16   8       46.09       41.73      5.15 o 
   1  16   8        4.96        0.00      3.77 o 
   2  16   8       23.25       18.15      4.04 o 
   3  16   8       34.84       30.26      5.47 o 
   4  16   8        1.19        0.00      4.85 o 
   5  16   8        6.30        7.83      5.29 o 
  -5  17   8        5.16        1.83      6.17 o 
  -4  17   8        0.24        0.00     11.91 o 
  -3  17   8       22.43       21.70      5.05 o 
  -2  17   8       36.57       31.34      4.42 o 
  -1  17   8      547.08      525.35     13.18 o 
   0  17   8      262.85      263.25      9.26 o 
   1  17   8       44.15       37.66      4.89 o 
   2  17   8      203.48      169.74      9.03 o 
   3  17   8       20.05       18.81      5.48 o 
   4  17   8       44.72       37.49      6.17 o 
   5  17   8       65.10       54.48      7.08 o 
  -5  18   8        0.96        3.58      6.09 o 
  -4  18   8        5.44        4.52      6.86 o 
  -3  18   8        2.65       11.36      4.81 o 
  -2  18   8       25.40       26.57      4.76 o 
  -1  18   8       35.22       28.49      4.85 o 
   0  18   8      130.92      131.93      7.03 o 
   1  18   8       75.07       65.52      5.34 o 
   2  18   8      223.45      188.95     10.86 o 
   3  18   8       58.33       47.63      6.58 o 
   4  18   8       72.03       62.40      7.26 o 
   5  18   8        5.90        0.02     10.88 o 
  -5  19   8       25.50       28.33      7.42 o 
  -4  19   8        1.60        2.38      6.54 o 
  -3  19   8       23.61       24.46      5.35 o 
  -2  19   8       16.72       14.04      4.18 o 
  -1  19   8        0.13        1.60      4.06 o 
   0  19   8        7.88        9.41      4.20 o 
   1  19   8      183.51      192.50     11.49 o 
   2  19   8       94.94      100.41      8.29 o 
   3  19   8        1.61        0.00      5.15 o 
   4  19   8       14.92       13.02      5.87 o 
  -5  20   8        7.39       12.12      6.84 o 
  -4  20   8        6.99        9.81      6.47 o 
  -3  20   8       14.48       28.34      7.12 o 
  -2  20   8        9.26        7.53      4.65 o 
  -1  20   8       93.42       90.89      6.58 o 
   0  20   8       37.46       42.18      5.13 o 
   1  20   8      179.90      183.75      8.42 o 
   2  20   8       56.50       54.99      8.91 o 
   3  20   8       69.19       79.36      8.38 o 
   4  20   8        3.22        6.67      5.63 o 
  -4  21   8        0.00        0.00      8.05 o 
  -3  21   8        0.01        4.69     10.26 o 
  -2  21   8       17.31       21.34      5.40 o 
  -1  21   8      298.12      297.41     12.26 o 
   0  21   8       50.48       47.55      5.58 o 
   1  21   8       14.84       14.92      4.69 o 
   2  21   8       66.20       78.62      7.96 o 
   3  21   8        8.50        4.96      5.73 o 
   4  21   8        2.52        1.43      5.77 o 
  -4  22   8       61.30       67.30     15.45 o 
  -3  22   8        4.95       11.86      9.21 o 
  -2  22   8       10.54        7.44      7.04 o 
  -1  22   8        5.09        2.21      7.03 o 
   0  22   8       15.18       14.45      4.72 o 
   1  22   8       59.71       57.45      7.38 o 
   2  22   8       91.64       91.28      8.14 o 
   3  22   8        0.06        0.45      5.67 o 
  -3  23   8       27.20       26.54     12.10 o 
  -2  23   8        9.12       23.65      7.21 o 
  -1  23   8       49.99       56.54      7.20 o 
   0  23   8       14.43       12.25      4.80 o 
   1  23   8        6.45       11.49      6.24 o 
   2  23   8       49.89       56.02      7.56 o 
   3  23   8        9.87        9.68      6.03 o 
  -3  24   8       32.40       44.27      9.76 o 
  -2  24   8        4.31        2.84      6.61 o 
  -1  24   8        4.88        9.05      7.92 o 
   0  24   8       49.00       65.87      8.53 o 
   1  24   8        0.02        2.57      6.05 o 
   2  24   8        1.13        7.50      7.64 o 
  -2  25   8       16.90       14.17     10.76 o 
  -1  25   8       86.86       90.71      9.60 o 
   0  25   8       15.45       15.34      6.27 o 
   1  25   8       55.15       68.74      8.11 o 
  -1  26   8        0.02        0.00     10.58 o 
   0  26   8       45.27       57.75      8.01 o 
  -7   1   9       92.09       85.61     10.44 o 
  -6   1   9       90.64      105.57     10.60 o 
  -5   1   9        0.02        0.32      6.37 o 
  -4   1   9      348.47      343.51      7.31 o 
  -3   1   9       90.48       88.02      3.43 o 
  -2   1   9       61.76       74.57      3.29 o 
  -1   1   9      242.29      247.46      6.32 o 
   0   1   9       41.53       41.27      2.48 o 
   1   1   9        2.57        4.97      1.93 o 
   2   1   9       11.56       14.90      2.29 o 
   3   1   9        6.82        3.01      1.65 o 
   4   1   9        9.26        7.96      4.36 o 
   5   1   9        2.52        0.00      4.10 o 
   6   1   9        0.45        8.88      4.57 o 
  -7   2   9        1.38        0.00      7.36 o 
  -6   2   9       11.10       21.36      8.40 o 
  -5   2   9      604.16      621.25     30.34 o 
  -4   2   9      171.73      173.98      5.26 o 
  -3   2   9      363.96      391.16      8.79 o 
  -2   2   9        2.47        0.00      2.21 o 
  -1   2   9      230.58      200.45      5.18 o 
   0   2   9      153.91      157.23      4.67 o 
   1   2   9       10.74       11.16      2.03 o 
   2   2   9      152.34      152.38      5.09 o 
   3   2   9       75.02       86.29      3.93 o 
   4   2   9       74.27       65.80      6.16 o 
   5   2   9      182.69      174.32      9.00 o 
   6   2   9       45.47       52.70     11.14 o 
  -7   3   9        0.11       14.19      7.94 o 
  -6   3   9       82.04       84.72     10.04 o 
  -5   3   9      107.68      121.24      7.91 o 
  -4   3   9      247.99      238.88      5.65 o 
  -3   3   9      278.19      297.55      6.41 o 
  -2   3   9        3.41        0.19      2.31 o 
  -1   3   9        1.60        0.00      2.36 o 
   0   3   9      323.48      325.40      6.16 o 
   1   3   9      110.55      108.76      3.67 o 
   2   3   9      197.05      207.38      6.56 o 
   3   3   9       79.71       78.22      3.46 o 
   4   3   9        4.64        0.14      4.10 o 
   5   3   9       58.94       71.06      6.34 o 
   6   3   9       45.00       40.76      5.69 o 
  -7   4   9       21.51       21.54      8.41 o 
  -6   4   9       11.43        9.19      7.08 o 
  -5   4   9      146.78      144.17      8.70 o 
  -4   4   9      167.15      162.34      7.49 o 
  -3   4   9     1108.09     1095.83     21.58 o 
  -2   4   9       15.92       17.19      2.65 o 
  -1   4   9      210.90      213.75      5.46 o 
   0   4   9       29.00       25.95      3.25 o 
   1   4   9      601.52      583.27      9.92 o 
   2   4   9      109.49      110.51      7.51 o 
   3   4   9       79.86       77.57      3.38 o 
   4   4   9       55.41       46.51      5.59 o 
   5   4   9       96.58       92.86      6.88 o 
   6   4   9      120.35       98.79      8.79 o 
  -7   5   9        5.14       15.61      8.17 o 
  -6   5   9       15.01       16.44      7.69 o 
  -5   5   9      105.97      111.52      8.35 o 
  -4   5   9      427.05      418.90      9.54 o 
  -3   5   9       54.93       60.00      3.47 o 
  -2   5   9       24.73       21.83      3.00 o 
  -1   5   9        1.39        0.41      2.45 o 
   0   5   9       11.73       10.86      2.48 o 
   1   5   9       79.46       65.72      3.44 o 
   2   5   9        0.29        0.00      2.39 o 
   3   5   9      147.00      144.70      4.46 o 
   4   5   9      112.67      117.41      6.76 o 
   5   5   9        3.77        0.00      4.44 o 
   6   5   9        0.01        0.00      6.57 o 
  -7   6   9        0.64       13.13      8.20 o 
  -6   6   9        9.23        6.88      7.54 o 
  -5   6   9        4.79        3.72      5.96 o 
  -4   6   9      140.83      158.80      5.79 o 
  -3   6   9        6.85       10.50      2.70 o 
  -2   6   9       41.06       46.79      4.41 o 
  -1   6   9      178.88      193.79      4.98 o 
   0   6   9      183.53      190.39      5.12 o 
   1   6   9       18.91       21.52      2.85 o 
   2   6   9        6.65        2.37      2.86 o 
   3   6   9        4.01        4.18      2.27 o 
   4   6   9      145.01      137.04      9.28 o 
   5   6   9        0.00        0.64      4.58 o 
   6   6   9       19.46       26.28      5.46 o 
  -7   7   9        6.15        2.95      7.45 o 
  -6   7   9       41.16       48.66      9.20 o 
  -5   7   9       45.65       50.92      8.98 o 
  -4   7   9      275.25      261.64      7.30 o 
  -3   7   9       43.66       43.17      4.72 o 
  -2   7   9        2.36        0.00      3.06 o 
  -1   7   9       52.36       54.12      3.64 o 
   0   7   9      422.48      405.38      8.89 o 
   1   7   9      227.88      219.50      5.74 o 
   2   7   9        8.90        4.93      2.60 o 
   3   7   9      104.57      123.04      6.97 o 
   4   7   9       46.84       41.82      5.53 o 
   5   7   9      137.62      120.53      7.57 o 
   6   7   9      145.80      174.46      9.92 o 
  -7   8   9        0.35       14.27      8.35 o 
  -6   8   9        0.74        0.00      7.21 o 
  -5   8   9       19.05       17.15      8.10 o 
  -4   8   9       41.50       47.56      6.99 o 
  -3   8   9       84.69       91.25      4.14 o 
  -2   8   9        9.47        5.86      2.38 o 
  -1   8   9      167.26      161.72      4.92 o 
   0   8   9       26.32       20.84      2.93 o 
   1   8   9      185.44      173.70      5.69 o 
   2   8   9       67.77       63.96      4.22 o 
   3   8   9       12.12        5.67      2.49 o 
   4   8   9      203.26      199.12      9.02 o 
   5   8   9       12.20       13.73      5.80 o 
   6   8   9      101.94      124.93      8.56 o 
  -6   9   9        8.05       11.37     11.27 o 
  -5   9   9       32.38       25.94     10.69 o 
  -4   9   9       38.18       53.11      8.37 o 
  -3   9   9      157.09      164.71      5.23 o 
  -2   9   9        4.69        6.99      2.45 o 
  -1   9   9       82.84       73.17      3.69 o 
   0   9   9      993.54      977.52     15.29 o 
   1   9   9      156.28      157.82      9.12 o 
   2   9   9        1.72        0.00      2.60 o 
   3   9   9       99.60       95.77      6.79 o 
   4   9   9       33.02       32.04      5.44 o 
   5   9   9       79.09       96.81      7.21 o 
   6   9   9       36.10       36.88      6.34 o 
  -6  10   9        0.39        0.35      8.07 o 
  -5  10   9      253.16      238.64      9.63 o 
  -4  10   9      910.21      829.80     18.37 o 
  -3  10   9       57.90       51.79      4.01 o 
  -2  10   9       35.62       34.10      4.81 o 
  -1  10   9      103.81      105.30      5.99 o 
   0  10   9      604.98      573.71     10.55 o 
   1  10   9      242.17      249.63      6.91 o 
   2  10   9        0.41        0.21      2.47 o 
   3  10   9       14.98        9.18      6.65 o 
   4  10   9        0.95        1.85      4.47 o 
   5  10   9        3.72        0.50      4.69 o 
   6  10   9       21.78       36.98     10.86 o 
  -6  11   9       14.06       13.58      5.45 o 
  -5  11   9       58.58       62.76      6.13 o 
  -4  11   9      126.21      128.20      7.28 o 
  -3  11   9      241.05      250.61      7.60 o 
  -2  11   9       20.00       15.40      3.86 o 
  -1  11   9       93.42      103.76      5.34 o 
   0  11   9        1.25        0.00      2.95 o 
   1  11   9        1.42        1.32      3.10 o 
   2  11   9       73.37       64.43      3.55 o 
   3  11   9      203.09      202.63      9.67 o 
   4  11   9      265.99      222.81     10.01 o 
   5  11   9      124.14      115.06      7.77 o 
  -6  12   9        1.58        3.44      5.19 o 
  -5  12   9        0.73        3.66      5.13 o 
  -4  12   9      125.89      135.31      8.75 o 
  -3  12   9        4.74        8.28      2.81 o 
  -2  12   9       22.58       27.82      4.08 o 
  -1  12   9      188.81      166.62      6.50 o 
   0  12   9       23.87       18.77      3.91 o 
   1  12   9      136.14      160.14      6.72 o 
   2  12   9       30.04       29.34      2.83 o 
   3  12   9      111.68      119.16      7.67 o 
   4  12   9        7.59        4.78      4.74 o 
   5  12   9        0.61        0.00      4.74 o 
  -6  13   9        0.01        1.46      5.16 o 
  -5  13   9        0.27        0.00      5.86 o 
  -4  13   9        1.81        8.23      5.70 o 
  -3  13   9       60.08       66.00      5.12 o 
  -2  13   9      250.73      231.58      8.56 o 
  -1  13   9      135.91      116.42      5.77 o 
   0  13   9      309.79      278.87      9.18 o 
   1  13   9        8.04       11.20      3.46 o 
   2  13   9        0.00        0.00      2.73 o 
   3  13   9       30.09       24.06      5.39 o 
   4  13   9        2.04        6.31      4.95 o 
   5  13   9      142.55      138.25      8.67 o 
  -6  14   9        2.16        1.64      5.35 o 
  -5  14   9        0.41        0.00      8.87 o 
  -4  14   9        6.28        4.91      5.58 o 
  -3  14   9       92.27       95.18      5.17 o 
  -2  14   9      148.97      130.00      6.06 o 
  -1  14   9       58.10       38.94      4.69 o 
   0  14   9       23.06       20.82      4.52 o 
   1  14   9      175.88      171.61      7.65 o 
   2  14   9      237.40      223.92      6.62 o 
   3  14   9      260.13      252.35     10.84 o 
   4  14   9       33.21       25.63      5.84 o 
   5  14   9       13.25       12.31      5.48 o 
  -5  15   9        0.79        0.00      8.00 o 
  -4  15   9       19.06       23.62      6.47 o 
  -3  15   9       47.38       55.62      5.29 o 
  -2  15   9      112.30       93.41      5.05 o 
  -1  15   9      312.39      281.41      8.54 o 
   0  15   9      203.26      190.43      8.00 o 
   1  15   9       24.85       26.74      4.39 o 
   2  15   9        0.06        2.14      3.27 o 
   3  15   9       29.24       34.16      5.78 o 
   4  15   9       17.99       20.01      5.82 o 
   5  15   9        1.84        6.66      5.38 o 
  -5  16   9       10.85       12.84      6.46 o 
  -4  16   9       23.01       13.26      6.18 o 
  -3  16   9       95.27       94.45      6.45 o 
  -2  16   9       57.60       52.81      4.48 o 
  -1  16   9       26.23       23.14      4.44 o 
   0  16   9      343.71      324.73     10.30 o 
   1  16   9        1.37        0.00      3.78 o 
   2  16   9        6.18        9.66      5.16 o 
   3  16   9        1.19        6.43      5.25 o 
   4  16   9       12.50       11.60      5.66 o 
   5  16   9       13.97       16.34      5.89 o 
  -5  17   9       15.70        0.00     14.30 o 
  -4  17   9       11.10        4.81      5.91 o 
  -3  17   9       37.93       35.66      6.70 o 
  -2  17   9       27.82       22.84      4.15 o 
  -1  17   9       62.84       64.69      5.42 o 
   0  17   9      261.67      255.93      9.37 o 
   1  17   9       25.55       34.05      4.65 o 
   2  17   9      210.78      207.15     10.32 o 
   3  17   9       52.97       61.85     12.15 o 
   4  17   9       14.32        7.14      5.54 o 
  -5  18   9        0.43        0.00      5.72 o 
  -4  18   9       32.97       25.57      6.99 o 
  -3  18   9       40.51       45.54      7.13 o 
  -2  18   9       92.62       79.83      5.64 o 
  -1  18   9        4.67        2.09      4.02 o 
   0  18   9       86.48       83.05      5.93 o 
   1  18   9      331.58      312.72     10.24 o 
   2  18   9        0.22        0.00      5.65 o 
   3  18   9        0.04        8.73      5.55 o 
   4  18   9       16.61       20.79      6.25 o 
  -4  19   9       47.25       56.57      8.21 o 
  -3  19   9        9.41        6.90      6.28 o 
  -2  19   9       49.30       51.47      8.82 o 
  -1  19   9        9.06        1.45      4.23 o 
   0  19   9       34.38       36.40      5.33 o 
   1  19   9       21.63       21.44      5.45 o 
   2  19   9        5.13        0.64      5.46 o 
   3  19   9        0.94        0.99      5.29 o 
   4  19   9       17.56       14.93      6.06 o 
  -4  20   9       61.36       62.78      8.29 o 
  -3  20   9        4.07        0.00     10.98 o 
  -2  20   9       14.15       11.53      5.04 o 
  -1  20   9       58.50       47.92      5.55 o 
   0  20   9       59.31       70.76      6.19 o 
   1  20   9        2.61        4.30      5.25 o 
   2  20   9       78.56       92.92      8.20 o 
   3  20   9       22.08       12.69      6.07 o 
  -4  21   9       58.50       64.77      8.67 o 
  -3  21   9      114.44      130.52     15.72 o 
  -2  21   9        6.76        6.60      6.45 o 
  -1  21   9        2.95        2.83      4.35 o 
   0  21   9      311.09      332.79     11.34 o 
   1  21   9       89.52      118.59      8.94 o 
   2  21   9        0.02        8.52      5.73 o 
   3  21   9        0.28       10.67      6.00 o 
  -3  22   9        0.03        6.11     28.55 o 
  -2  22   9        1.22        9.01      6.93 o 
  -1  22   9       14.94       17.56      4.93 o 
   0  22   9      207.98      211.44      9.27 o 
   1  22   9      102.19      131.84      9.43 o 
   2  22   9        7.54        8.40      5.88 o 
   3  22   9       23.20       25.46      6.98 o 
  -3  23   9        7.91        2.73      8.15 o 
  -2  23   9        0.00        2.60      6.42 o 
  -1  23   9       41.89       56.42      7.15 o 
   0  23   9        1.86        0.66      4.65 o 
   1  23   9      148.68      175.02     10.60 o 
   2  23   9      116.15      135.01     13.78 o 
  -2  24   9        9.71       20.39      8.34 o 
  -1  24   9       14.23       15.15      6.16 o 
   0  24   9       16.70        9.49      5.87 o 
   1  24   9        0.58        0.00      7.34 o 
  -1  25   9        0.00        6.55      7.98 o 
   0  25   9       59.56       74.35      8.30 o 
  -7   0  10       10.66       12.24     11.89 o 
  -6   0  10      115.75      150.81     17.13 o 
  -5   0  10       15.35       16.85      9.72 o 
  -4   0  10      588.22      529.55     19.16 o 
  -3   0  10      217.49      206.06      8.71 o 
  -2   0  10      124.57      136.71      8.49 o 
  -1   0  10      526.31      491.48     11.77 o 
   0   0  10        2.17       10.97      4.26 o 
   1   0  10      473.63      447.82      9.96 o 
   2   0  10        1.07        0.00      2.72 o 
   3   0  10       42.04       45.90      4.45 o 
   4   0  10       46.27       29.54      7.57 o 
   5   0  10      151.51      133.04     11.37 o 
   6   0  10       14.43       12.32      7.15 o 
  -7   1  10       12.77       17.76      8.55 o 
  -6   1  10       32.95       34.89      8.68 o 
  -5   1  10       43.86       53.40      8.48 o 
  -4   1  10       31.18       21.33      3.63 o 
  -3   1  10      253.76      235.40      5.65 o 
  -2   1  10      148.15      142.41      5.35 o 
  -1   1  10      597.94      614.14     10.27 o 
   0   1  10      379.99      386.55      7.71 o 
   1   1  10       11.02       10.85      2.32 o 
   2   1  10      223.70      204.68      6.05 o 
   3   1  10       38.92       42.14      3.27 o 
   4   1  10      206.78      200.79     12.23 o 
   5   1  10      121.69       99.53      8.16 o 
   6   1  10        4.36        0.00      4.43 o 
  -7   2  10        2.86        9.96      8.31 o 
  -6   2  10       17.83       16.44      8.25 o 
  -5   2  10      266.69      244.67     13.76 o 
  -4   2  10       25.60       29.45      7.40 o 
  -3   2  10      107.94      106.36      4.10 o 
  -2   2  10      737.70      723.11     13.37 o 
  -1   2  10     1008.45      968.15     16.40 o 
   0   2  10       81.55       82.60      5.27 o 
   1   2  10      182.70      186.92      5.42 o 
   2   2  10       30.82       24.43      2.99 o 
   3   2  10       99.35       96.14      3.81 o 
   4   2  10        3.91        1.00      4.51 o 
   5   2  10        3.09        9.63      5.28 o 
   6   2  10        3.60        8.07      4.99 o 
  -7   3  10       10.03       11.12      8.60 o 
  -6   3  10       18.64       27.30     12.72 o 
  -5   3  10        0.04        5.20      6.85 o 
  -4   3  10       11.01       14.24      4.35 o 
  -3   3  10      161.95      157.47      4.95 o 
  -2   3  10       44.44       43.92      3.86 o 
  -1   3  10       78.36       82.60      3.94 o 
   0   3  10        5.26        2.48      2.54 o 
   1   3  10       14.26       17.66      2.95 o 
   2   3  10      415.87      414.44      7.97 o 
   3   3  10       22.27       20.14      2.48 o 
   4   3  10       35.07       36.55      6.10 o 
   5   3  10       13.82       10.63      5.08 o 
   6   3  10       50.98       43.60      6.19 o 
  -6   4  10        0.59        0.00      7.54 o 
  -5   4  10       27.70       35.62      7.88 o 
  -4   4  10        8.03        7.77      4.72 o 
  -3   4  10      702.21      683.53     12.64 o 
  -2   4  10       59.19       58.63      4.22 o 
  -1   4  10       98.75       93.96      4.89 o 
   0   4  10      229.02      195.33      5.37 o 
   1   4  10        3.96        3.19      2.64 o 
   2   4  10      107.86      107.17      4.46 o 
   3   4  10       13.65       13.74      2.34 o 
   4   4  10        3.81        1.83      4.49 o 
   5   4  10        7.37       15.03      5.07 o 
   6   4  10       44.42       49.84      6.48 o 
  -6   5  10        9.40        0.00      7.26 o 
  -5   5  10      114.15      120.43     22.50 o 
  -4   5  10       19.15       18.87      9.64 o 
  -3   5  10      218.07      201.09      6.73 o 
  -2   5  10        7.13        0.55      3.20 o 
  -1   5  10       65.98       65.35      4.80 o 
   0   5  10        0.09        1.06      2.62 o 
   1   5  10      510.15      463.69      8.82 o 
   2   5  10        0.05        0.00      2.73 o 
   3   5  10      110.91      100.84      6.77 o 
   4   5  10       33.65       33.71      5.66 o 
   5   5  10       12.99       13.89      5.28 o 
   6   5  10        2.85       10.75      6.51 o 
  -6   6  10        0.04        0.70      7.34 o 
  -5   6  10       11.01       20.11      7.51 o 
  -4   6  10      744.34      721.54     19.34 o 
  -3   6  10      124.93      125.78      5.47 o 
  -2   6  10       35.94       36.18      3.86 o 
  -1   6  10       39.41       38.01      3.25 o 
   0   6  10     1010.67      939.24     14.06 o 
   1   6  10      653.20      644.07     11.07 o 
   2   6  10       18.11       14.28      2.99 o 
   3   6  10       87.90       96.33      6.72 o 
   4   6  10      848.87      806.95     20.43 o 
   5   6  10      168.49      158.95      9.46 o 
   6   6  10       77.48       84.27      8.39 o 
  -6   7  10       38.97       42.75      9.37 o 
  -5   7  10        8.07        8.54      7.11 o 
  -4   7  10      251.69      209.30     16.05 o 
  -3   7  10        0.09        0.00      4.34 o 
  -2   7  10       12.32       12.15      3.26 o 
  -1   7  10       18.38       20.96      2.91 o 
   0   7  10      420.98      384.15      8.31 o 
   1   7  10       39.73       26.44      3.27 o 
   2   7  10      424.28      402.25      8.76 o 
   3   7  10      468.44      452.04     22.47 o 
   4   7  10       70.25       55.47      6.04 o 
   5   7  10       34.72       25.51      5.96 o 
   6   7  10      111.56      114.61      8.58 o 
  -6   8  10        3.16        2.81      7.46 o 
  -5   8  10       67.66       78.93      8.16 o 
  -4   8  10       45.20       56.15      7.07 o 
  -3   8  10       22.14       20.21      3.79 o 
  -2   8  10       52.63       54.05      4.01 o 
  -1   8  10      340.01      337.34      9.54 o 
   0   8  10      309.00      311.95      7.02 o 
   1   8  10        2.34        0.00      2.88 o 
   2   8  10        2.33        0.00      2.82 o 
   3   8  10       63.30       63.50      6.16 o 
   4   8  10       27.57       36.73      5.58 o 
   5   8  10       14.34       15.55      5.11 o 
  -6   9  10        2.16       10.52      7.78 o 
  -5   9  10       27.06       36.95      7.35 o 
  -4   9  10      152.60      143.98      9.76 o 
  -3   9  10        4.68        8.09      3.27 o 
  -2   9  10       55.17       65.26      3.60 o 
  -1   9  10       21.00       22.53      3.13 o 
   0   9  10      107.84      106.97      5.06 o 
   1   9  10        9.25       13.83      5.03 o 
   2   9  10      110.23      110.63      5.96 o 
   3   9  10      284.29      283.12     10.85 o 
   4   9  10       45.30       43.22      7.06 o 
   5   9  10        4.32        8.48      5.00 o 
  -6  10  10        0.13        2.22      5.23 o 
  -5  10  10        1.40        0.00      4.61 o 
  -4  10  10       30.01       24.91      4.99 o 
  -3  10  10       46.94       53.00      3.99 o 
  -2  10  10       44.26       48.94      3.41 o 
  -1  10  10        3.51        0.00      2.78 o 
   0  10  10      571.74      518.10     10.20 o 
   1  10  10     1207.59     1143.08     19.26 o 
   2  10  10      109.45      112.55      5.43 o 
   3  10  10       27.07       29.67      5.40 o 
   4  10  10       16.56       13.63      5.02 o 
   5  10  10        2.75        0.00      4.69 o 
  -6  11  10        5.58        6.49      5.46 o 
  -5  11  10       22.87       15.81      5.28 o 
  -4  11  10        0.28        0.21      5.86 o 
  -3  11  10      458.10      469.37      9.72 o 
  -2  11  10       18.54       18.66      3.01 o 
  -1  11  10      639.76      602.94     11.46 o 
   0  11  10        4.37        8.05      3.33 o 
   1  11  10      668.73      664.89     13.07 o 
   2  11  10        9.92        9.48      2.90 o 
   3  11  10        7.33       11.13      4.97 o 
   4  11  10       66.26       83.00     11.66 o 
   5  11  10        2.02        2.60      5.16 o 
  -6  12  10        1.31        0.00      8.36 o 
  -5  12  10        0.36        0.00      4.77 o 
  -4  12  10      209.50      209.10      9.23 o 
  -3  12  10       15.48       19.60      3.48 o 
  -2  12  10       52.72       62.08      4.29 o 
  -1  12  10       28.52       39.92      4.04 o 
   0  12  10       30.71       16.45      3.55 o 
   1  12  10      111.76      109.16      5.28 o 
   2  12  10       72.55       70.18      4.26 o 
   3  12  10      105.49      119.72      8.00 o 
   4  12  10      147.48      146.68      9.55 o 
   5  12  10       27.27       25.74      6.01 o 
  -6  13  10        2.21        3.62      5.55 o 
  -5  13  10       24.23       24.76      5.64 o 
  -4  13  10      121.00      120.91      7.75 o 
  -3  13  10       80.47       85.00      6.77 o 
  -2  13  10      426.98      422.17     10.77 o 
  -1  13  10      445.05      450.83      9.64 o 
   0  13  10        2.96        1.23      3.38 o 
   1  13  10       17.34       16.70      3.51 o 
   2  13  10       57.48       57.87      4.52 o 
   3  13  10       39.27       27.91      5.82 o 
   4  13  10       10.09       15.69      6.55 o 
   5  13  10        0.59        1.09      5.13 o 
  -5  14  10       13.05       11.11      5.50 o 
  -4  14  10        5.19        4.43      4.96 o 
  -3  14  10       10.31        3.67      5.48 o 
  -2  14  10      366.67      361.48      9.64 o 
  -1  14  10      245.03      220.51      7.79 o 
   0  14  10       28.89       20.99      4.05 o 
   1  14  10       66.76       69.48      4.57 o 
   2  14  10       35.98       43.64      4.32 o 
   3  14  10        0.68        1.70      4.98 o 
   4  14  10       43.03       33.20      6.18 o 
   5  14  10        4.81        2.47      5.38 o 
  -5  15  10        4.59        0.00      4.88 o 
  -4  15  10       33.10       43.19      6.96 o 
  -3  15  10      125.59      108.47      8.60 o 
  -2  15  10      114.32      119.94      5.91 o 
  -1  15  10       83.47       85.92      7.95 o 
   0  15  10       14.22       14.64      4.38 o 
   1  15  10        2.45        0.94      3.26 o 
   2  15  10        2.04        3.11      4.00 o 
   3  15  10       39.15       46.79      8.17 o 
   4  15  10        2.76        2.12      5.11 o 
  -5  16  10       56.34       55.12      9.53 o 
  -4  16  10        0.34        3.37      5.88 o 
  -3  16  10       67.29       68.28      7.64 o 
  -2  16  10       28.63       25.89      4.74 o 
  -1  16  10      117.35      114.95      6.62 o 
   0  16  10      181.56      184.44      8.07 o 
   1  16  10       47.02       46.79      5.79 o 
   2  16  10        4.97        4.25      5.06 o 
   3  16  10       17.71       26.05      6.16 o 
   4  16  10       33.74       26.01      6.27 o 
  -5  17  10        8.93        0.00      6.15 o 
  -4  17  10      100.20      122.02      9.40 o 
  -3  17  10       23.68       37.77      6.85 o 
  -2  17  10        0.75        0.38      3.58 o 
  -1  17  10       46.85       53.23      5.70 o 
   0  17  10       15.33       23.05      4.70 o 
   1  17  10      105.05      114.56      6.89 o 
   2  17  10       19.62       30.57      5.91 o 
   3  17  10       74.26       75.77      7.49 o 
   4  17  10       32.30       25.33      7.34 o 
  -4  18  10       73.26       74.13      8.57 o 
  -3  18  10       22.62       19.64      6.64 o 
  -2  18  10       62.02       63.65      5.70 o 
  -1  18  10        0.43        0.00      4.27 o 
   0  18  10       37.33       42.82      5.21 o 
   1  18  10       66.90       60.38      7.07 o 
   2  18  10       43.09       36.19      7.35 o 
   3  18  10       10.83       14.87      6.00 o 
   4  18  10        0.51       12.32      6.04 o 
  -4  19  10        6.14        8.76      6.87 o 
  -3  19  10       65.95       83.02     16.22 o 
  -2  19  10       36.81       36.65      7.23 o 
  -1  19  10        0.13        0.00      4.23 o 
   0  19  10       17.15       20.47      4.97 o 
   1  19  10       36.97       38.82      6.53 o 
   2  19  10       30.34       19.28      6.18 o 
   3  19  10        2.73        0.00      5.54 o 
  -4  20  10        8.24       12.33      6.92 o 
  -3  20  10       93.24       97.34     16.38 o 
  -2  20  10       63.18       68.84      9.98 o 
  -1  20  10      105.29      116.72      7.29 o 
   0  20  10       59.02       75.31      6.48 o 
   1  20  10        3.00        2.12      6.77 o 
   2  20  10        4.56       17.53      6.20 o 
   3  20  10        4.05        4.79      5.96 o 
  -3  21  10       52.44       72.12     15.25 o 
  -2  21  10        7.47        5.69      8.34 o 
  -1  21  10       10.58        8.24      4.67 o 
   0  21  10        2.82        4.07      4.70 o 
   1  21  10        0.74        1.23      9.06 o 
   2  21  10        7.19       10.00      5.96 o 
  -3  22  10        6.48        7.97     10.92 o 
  -2  22  10       29.05       38.04      8.88 o 
  -1  22  10        3.10        5.30      5.54 o 
   0  22  10       27.48       35.96      6.80 o 
   1  22  10        8.22        8.73      6.03 o 
   2  22  10        2.74       12.43      6.43 o 
  -2  23  10        4.45        0.00     18.06 o 
  -1  23  10       11.68       28.09      8.77 o 
   0  23  10        0.96        5.17      6.07 o 
   1  23  10        0.13        3.92      6.05 o 
   0  24  10        0.52        5.94      8.36 o 
  -6   1  11       16.67       28.69     10.35 o 
  -5   1  11        3.16        4.09      6.83 o 
  -4   1  11        0.05        7.99      6.57 o 
  -3   1  11       84.40       86.44      5.43 o 
  -2   1  11      322.33      317.34      8.90 o 
  -1   1  11      175.73      163.54      5.30 o 
   0   1  11      467.81      452.35     10.04 o 
   1   1  11      292.99      293.22      7.49 o 
   2   1  11       38.16       43.20      2.75 o 
   3   1  11       11.55       15.70      5.00 o 
   4   1  11        2.54        0.63      7.34 o 
   5   1  11        4.07        3.24      4.87 o 
  -6   2  11       57.91       59.26      9.72 o 
  -5   2  11        3.48       10.28      7.23 o 
  -4   2  11        5.99        6.43      8.06 o 
  -3   2  11       90.00       88.45      5.24 o 
  -2   2  11       72.32       59.66      4.36 o 
  -1   2  11      140.76      131.74      4.88 o 
   0   2  11      178.70      154.88      5.95 o 
   1   2  11      485.45      475.46      9.28 o 
   2   2  11        0.80        0.00      2.58 o 
   3   2  11       38.64       32.98      5.77 o 
   4   2  11        3.28        0.00      4.62 o 
   5   2  11       12.47       13.12      5.71 o 
  -6   3  11      163.81      174.92     13.26 o 
  -5   3  11        0.08        8.72     11.10 o 
  -4   3  11        0.00        1.31      6.16 o 
  -3   3  11       44.15       48.88      3.97 o 
  -2   3  11        0.37        0.00      3.24 o 
  -1   3  11       17.55       15.44      3.23 o 
   0   3  11       24.30       22.33      3.44 o 
   1   3  11      416.51      375.27      8.08 o 
   2   3  11      254.20      254.18      6.28 o 
   3   3  11       27.46       18.50      5.12 o 
   4   3  11        8.33       13.98      5.27 o 
   5   3  11        0.13        0.00      5.17 o 
  -6   4  11        5.09        7.16      7.62 o 
  -5   4  11        7.00        4.08      8.33 o 
  -4   4  11       38.18       46.40      7.80 o 
  -3   4  11       78.16       81.02      4.68 o 
  -2   4  11      140.29      145.70      5.90 o 
  -1   4  11      188.23      169.00      5.68 o 
   0   4  11      396.71      387.37      8.45 o 
   1   4  11      948.99      915.99     14.94 o 
   2   4  11       33.76       29.81      3.13 o 
   3   4  11       21.76       16.21      4.91 o 
   4   4  11      470.58      487.34     16.57 o 
   5   4  11      353.52      373.07     14.52 o 
  -6   5  11        1.03        0.00      7.18 o 
  -5   5  11        1.52        2.32      7.23 o 
  -4   5  11       42.32       54.42      5.90 o 
  -3   5  11       23.65       22.94      3.78 o 
  -2   5  11        0.17        0.00      3.41 o 
  -1   5  11       29.42       30.21      3.30 o 
   0   5  11        7.92        9.44      3.26 o 
   1   5  11       15.16       13.70      3.37 o 
   2   5  11      636.01      637.96     10.93 o 
   3   5  11      195.52      175.02      8.85 o 
   4   5  11        2.34        0.00     12.92 o 
   5   5  11      153.35      146.19     16.36 o 
  -6   6  11        0.25        7.53      7.94 o 
  -5   6  11       33.70       35.53     12.00 o 
  -4   6  11       13.16       21.13      5.45 o 
  -3   6  11      570.00      562.41     12.91 o 
  -2   6  11       43.15       42.98      4.29 o 
  -1   6  11       16.16       19.44      3.71 o 
   0   6  11       71.16       76.49      4.30 o 
   1   6  11      128.20      144.07      5.33 o 
   2   6  11       26.14       21.17      3.33 o 
   3   6  11        4.59        2.06      4.30 o 
   4   6  11        4.44        3.86      4.67 o 
   5   6  11        3.46        1.95      5.18 o 
  -6   7  11        6.85        3.74      7.85 o 
  -5   7  11        1.10       10.33      7.61 o 
  -4   7  11       25.43       29.24      6.06 o 
  -3   7  11        6.56        0.00      3.97 o 
  -2   7  11        6.62        5.96      3.28 o 
  -1   7  11      219.08      209.54      6.00 o 
   0   7  11       26.02       33.20      4.34 o 
   1   7  11        5.38        2.36      3.52 o 
   2   7  11      117.83      115.21      6.38 o 
   3   7  11        1.12        5.58      4.57 o 
   4   7  11       43.62       48.22      8.19 o 
   5   7  11       20.73       27.28      8.60 o 
  -6   8  11       11.34       13.61      8.21 o 
  -5   8  11        0.30        0.00      6.88 o 
  -4   8  11       45.03       77.32     19.34 o 
  -3   8  11       13.12        1.96      2.93 o 
  -2   8  11        0.69        0.00      3.12 o 
  -1   8  11      500.82      472.95     12.40 o 
   0   8  11      109.51      111.01      5.08 o 
   1   8  11      292.67      276.78      7.10 o 
   2   8  11      118.89      119.47      4.97 o 
   3   8  11       53.49       58.79      8.80 o 
   4   8  11      202.14      209.06     10.18 o 
   5   8  11       36.99       32.13      6.26 o 
  -6   9  11        0.00        1.66     11.81 o 
  -5   9  11        0.06        1.48      7.46 o 
  -4   9  11        0.36        7.03      4.41 o 
  -3   9  11        6.37        6.93      3.17 o 
  -2   9  11        5.24        5.14      3.18 o 
  -1   9  11       20.02       16.64      4.17 o 
   0   9  11        4.45        0.34      4.43 o 
   1   9  11       50.39       41.52      4.05 o 
   2   9  11       25.84        9.95      3.52 o 
   3   9  11       91.19       85.80      9.55 o 
   4   9  11        3.02        1.48      4.64 o 
   5   9  11        0.50        0.62      4.90 o 
  -6  10  11        2.34        1.14      5.63 o 
  -5  10  11        1.10        5.07      5.16 o 
  -4  10  11       34.22       25.24      5.18 o 
  -3  10  11      142.13      123.82      5.96 o 
  -2  10  11      156.31      153.05      5.80 o 
  -1  10  11      277.59      302.57      9.15 o 
   0  10  11      114.53      106.15      5.03 o 
   1  10  11      352.41      338.45      9.01 o 
   2  10  11       68.49       74.04      4.79 o 
   3  10  11       39.04       49.08      6.30 o 
   4  10  11       13.31        8.58      5.27 o 
   5  10  11        3.16        2.36      5.08 o 
  -5  11  11        2.79        0.00      5.33 o 
  -4  11  11        8.45        9.37      6.12 o 
  -3  11  11      172.39      154.34      7.87 o 
  -2  11  11      152.97      144.31      6.16 o 
  -1  11  11       79.95       90.15      4.88 o 
   0  11  11       27.57       11.65      3.38 o 
   1  11  11      377.47      365.82      9.08 o 
   2  11  11        0.99        3.85      3.40 o 
   3  11  11       93.64      112.54      8.20 o 
   4  11  11        7.98        6.38      6.24 o 
   5  11  11        0.91        6.68      5.40 o 
  -5  12  11        0.90        0.00      5.06 o 
  -4  12  11      185.96      190.48     11.11 o 
  -3  12  11       47.96       58.05     10.64 o 
  -2  12  11      292.11      274.92      8.52 o 
  -1  12  11      388.87      373.26      8.86 o 
   0  12  11      243.75      244.72      7.14 o 
   1  12  11       60.25       59.15      5.27 o 
   2  12  11       24.41       21.19      3.88 o 
   3  12  11       38.10       31.65      5.86 o 
   4  12  11       62.65       65.23      7.05 o 
  -5  13  11       21.10       24.92      6.26 o 
  -4  13  11      159.69      159.64      8.55 o 
  -3  13  11        2.65        5.22      4.67 o 
  -2  13  11       54.64       46.77      4.22 o 
  -1  13  11      550.72      556.91     11.18 o 
   0  13  11        5.77        2.15      3.42 o 
   1  13  11        3.06        1.62      3.35 o 
   2  13  11        4.45        4.90      5.17 o 
   3  13  11       32.95       36.42      6.30 o 
   4  13  11       26.65       19.61      5.91 o 
  -5  14  11        1.25        4.34      5.53 o 
  -4  14  11       25.08       32.07      5.81 o 
  -3  14  11        3.18        0.00      5.36 o 
  -2  14  11       78.42       82.03      4.90 o 
  -1  14  11        2.69        4.66      3.28 o 
   0  14  11      205.15      194.19      7.14 o 
   1  14  11       32.34       29.34      5.84 o 
   2  14  11       17.97       17.94      6.18 o 
   3  14  11        1.56       10.97      5.37 o 
   4  14  11       10.54       11.52      5.70 o 
  -5  15  11       18.66       16.25      6.31 o 
  -4  15  11       79.26       82.76      7.27 o 
  -3  15  11       13.58       15.59      5.36 o 
  -2  15  11      162.73      167.57      7.40 o 
  -1  15  11      129.93      143.03      6.80 o 
   0  15  11      151.83      148.04     12.93 o 
   1  15  11       57.41       51.43      5.38 o 
   2  15  11       49.56       39.02      6.41 o 
   3  15  11       44.19       39.42      6.43 o 
   4  15  11       29.80       41.04      6.84 o 
  -4  16  11       70.55       76.71      8.27 o 
  -3  16  11        0.63        4.07      6.16 o 
  -2  16  11       52.03       69.68      6.09 o 
  -1  16  11       14.23       11.90      4.10 o 
   0  16  11       32.91       20.64      4.08 o 
   1  16  11        0.10        1.27      3.98 o 
   2  16  11        0.49       10.79      5.42 o 
   3  16  11        5.01        1.78      5.41 o 
   4  16  11        0.28        0.00      5.30 o 
  -4  17  11       26.67       18.94      6.88 o 
  -3  17  11      144.21      133.33     18.80 o 
  -2  17  11       20.43       35.18      5.46 o 
  -1  17  11      120.22      118.91      7.93 o 
   0  17  11       11.93       10.03      3.92 o 
   1  17  11       24.13       33.56      4.92 o 
   2  17  11        1.33        2.43      5.81 o 
   3  17  11       10.43       10.58      5.94 o 
  -4  18  11       42.47       43.06      7.72 o 
  -3  18  11       70.55       81.28     14.82 o 
  -2  18  11       13.04       25.40      6.86 o 
  -1  18  11       11.66       17.12      4.91 o 
   0  18  11       10.81       16.76      4.82 o 
   1  18  11        0.77        2.37      4.41 o 
   2  18  11        0.01        1.31      5.68 o 
   3  18  11        0.10        0.60      5.64 o 
  -3  19  11        0.68        0.00      6.44 o 
  -2  19  11        1.15        6.67      7.12 o 
  -1  19  11        0.29        6.21      4.49 o 
   0  19  11        0.25        0.00      4.56 o 
   1  19  11       40.92       46.20      5.42 o 
   2  19  11       14.00       12.22      6.12 o 
   3  19  11        2.52        9.07      6.06 o 
  -3  20  11        5.13        8.77      6.52 o 
  -2  20  11        0.46        8.18      7.69 o 
  -1  20  11       45.88       49.95      7.39 o 
   0  20  11        3.88       10.77      5.82 o 
   1  20  11        4.00        5.67      6.78 o 
   2  20  11        6.53       10.46      5.87 o 
  -2  21  11        5.07       12.85      9.94 o 
  -1  21  11       19.01       23.34      9.49 o 
   0  21  11       23.39       22.20     10.76 o 
   1  21  11       32.80       35.40      6.86 o 
  -1  22  11       19.63       38.03     12.53 o 
   0  22  11        6.40        9.57      6.08 o 
   1  22  11        7.69       11.16      7.54 o 
  -6   0  12       23.83       13.50     11.70 o 
  -5   0  12        0.33        0.28      9.65 o 
  -4   0  12        2.64        7.55      9.20 o 
  -3   0  12       57.44       36.91      6.34 o 
  -2   0  12       56.93       46.55      8.51 o 
  -1   0  12      300.24      304.24     11.37 o 
   0   0  12      353.38      343.17     13.98 o 
   1   0  12      230.50      200.45      8.87 o 
   2   0  12      527.67      494.25     27.72 o 
   3   0  12      156.74      145.99     13.14 o 
   4   0  12       66.71       67.95     10.29 o 
   5   0  12        0.10        0.00      7.08 o 
  -6   1  12        0.29       10.66      7.99 o 
  -5   1  12        9.01        3.12      8.60 o 
  -4   1  12       64.99       72.50      9.31 o 
  -3   1  12        5.49        0.00      4.65 o 
  -2   1  12        5.89        3.46      3.81 o 
  -1   1  12      758.83      715.99     13.08 o 
   0   1  12     1712.95     1697.67     29.22 o 
   1   1  12      951.26      950.36     14.69 o 
   2   1  12      206.44      219.80      7.73 o 
   3   1  12       11.44       12.05      5.33 o 
   4   1  12       20.22       20.08      5.85 o 
   5   1  12       29.23       23.80      6.02 o 
  -6   2  12       24.13       23.38      8.68 o 
  -5   2  12       34.26       36.00      8.48 o 
  -4   2  12       19.35       17.57      7.22 o 
  -3   2  12      176.22      168.71      7.08 o 
  -2   2  12       88.78       85.94      4.99 o 
  -1   2  12      112.04      115.39      4.85 o 
   0   2  12       96.15       92.03      4.75 o 
   1   2  12      231.60      213.47      6.37 o 
   2   2  12      178.00      187.41      6.84 o 
   3   2  12       96.80       85.99     13.74 o 
   4   2  12        9.07        9.31      8.34 o 
   5   2  12       74.51       84.96      7.91 o 
  -6   3  12       92.98      108.10     14.62 o 
  -5   3  12       35.50       32.19      8.53 o 
  -4   3  12        0.06        6.82      7.00 o 
  -3   3  12       64.57       58.10      5.56 o 
  -2   3  12      454.96      415.21      9.88 o 
  -1   3  12      316.15      305.21      7.84 o 
   0   3  12     1102.13     1075.13     16.98 o 
   1   3  12      163.44      161.16      5.59 o 
   2   3  12      531.82      496.69     22.18 o 
   3   3  12      128.81      129.99      8.73 o 
   4   3  12       35.36       33.94      6.36 o 
   5   3  12       27.49       34.49      6.82 o 
  -6   4  12       64.12       66.04     13.19 o 
  -5   4  12       33.06       25.77      8.69 o 
  -4   4  12        1.42       10.53      8.03 o 
  -3   4  12       25.49       31.34      5.35 o 
  -2   4  12       11.67       16.24      3.70 o 
  -1   4  12        2.65        2.88      3.24 o 
   0   4  12      240.20      235.38      6.90 o 
   1   4  12       80.30       89.43      4.51 o 
   2   4  12        7.95        6.63      3.69 o 
   3   4  12       47.62       59.91     17.33 o 
   4   4  12        0.95        0.00      5.12 o 
   5   4  12        5.73       21.97      6.09 o 
  -6   5  12       60.13       66.64     13.19 o 
  -5   5  12      194.30      206.34     13.79 o 
  -4   5  12       29.03       21.74      9.84 o 
  -3   5  12      157.75      149.70      7.65 o 
  -2   5  12       74.35       88.82      5.26 o 
  -1   5  12       73.34       85.45      4.23 o 
   0   5  12       56.92       54.85      4.20 o 
   1   5  12        7.48        3.88      3.06 o 
   2   5  12        7.88        0.00      3.43 o 
   3   5  12        0.25        0.00      4.39 o 
   4   5  12        0.00        0.00      5.10 o 
   5   5  12        3.89        0.70      5.47 o 
  -6   6  12        6.83       22.81     10.44 o 
  -5   6  12       14.51       22.13      8.41 o 
  -4   6  12        4.75        5.16      6.98 o 
  -3   6  12       10.22       10.62      3.48 o 
  -2   6  12        0.19        0.00      3.26 o 
  -1   6  12        2.46        4.89      4.19 o 
   0   6  12       21.27       15.97      3.46 o 
   1   6  12      209.44      192.97      6.11 o 
   2   6  12       55.01       63.84      4.78 o 
   3   6  12      115.18      107.59      7.72 o 
   4   6  12      126.26      117.62      8.93 o 
   5   6  12       76.74       71.18      7.85 o 
  -5   7  12       12.16        4.67      7.56 o 
  -4   7  12       52.93       56.01      9.13 o 
  -3   7  12      187.50      166.89      7.46 o 
  -2   7  12        3.69        0.00      3.08 o 
  -1   7  12        1.95        0.10      3.10 o 
   0   7  12       22.72       18.95      3.57 o 
   1   7  12       95.02       87.12      4.51 o 
   2   7  12       48.48       49.98      4.51 o 
   3   7  12       10.62        9.68      5.10 o 
   4   7  12        1.11        0.00      4.91 o 
   5   7  12       16.40       24.98      6.56 o 
  -5   8  12       54.98       58.86      9.61 o 
  -4   8  12       62.62       75.55      9.62 o 
  -3   8  12        0.05        0.00      4.72 o 
  -2   8  12      377.26      340.34      8.31 o 
  -1   8  12       20.68       25.67      3.76 o 
   0   8  12       62.35       63.27      4.25 o 
   1   8  12        1.58        0.00      2.87 o 
   2   8  12       91.36      105.15      5.64 o 
   3   8  12        0.75        0.00      5.31 o 
   4   8  12        6.49        7.24      6.30 o 
  -5   9  12       18.57       35.95     13.80 o 
  -4   9  12        5.09        9.01      9.12 o 
  -3   9  12        2.00        7.88      4.35 o 
  -2   9  12       55.40       51.77      4.21 o 
  -1   9  12      160.88      140.82      5.56 o 
   0   9  12      706.72      691.89     12.55 o 
   1   9  12       57.43       60.96      4.52 o 
   2   9  12       63.49       68.05      4.96 o 
   3   9  12       20.48       30.91      5.83 o 
   4   9  12        8.60        9.73      5.33 o 
  -5  10  12        0.70        7.03      5.81 o 
  -4  10  12       84.69       86.09      7.81 o 
  -3  10  12        0.16        0.61      4.31 o 
  -2  10  12        1.59        2.62      3.17 o 
  -1  10  12       46.79       42.55      3.99 o 
   0  10  12       25.87       23.17      3.74 o 
   1  10  12       42.17       47.11      4.10 o 
   2  10  12       10.99        1.23      7.00 o 
   3  10  12        0.02        3.91      5.12 o 
   4  10  12        0.01        0.00      4.95 o 
  -5  11  12       12.72        6.07      5.62 o 
  -4  11  12       20.94       29.32      5.40 o 
  -3  11  12       15.37       25.34      5.23 o 
  -2  11  12        7.43        6.02      3.40 o 
  -1  11  12        6.99       12.53      3.62 o 
   0  11  12        3.24        7.46      3.29 o 
   1  11  12       26.64       31.31      3.94 o 
   2  11  12        2.12        0.15      6.19 o 
   3  11  12        6.36        0.00      4.82 o 
   4  11  12       23.49       28.93     12.57 o 
  -5  12  12        8.70        8.36      5.73 o 
  -4  12  12       29.53       40.96      5.95 o 
  -3  12  12        1.08        0.00      4.55 o 
  -2  12  12        0.54        0.93      3.29 o 
  -1  12  12      301.00      327.04      8.50 o 
   0  12  12      130.38      139.88      5.76 o 
   1  12  12       67.94       76.83      4.94 o 
   2  12  12       19.58       29.77      6.34 o 
   3  12  12       35.91       33.16      6.03 o 
   4  12  12        7.35       12.72      5.70 o 
  -5  13  12        5.59        0.00      5.64 o 
  -4  13  12       89.88       99.69      8.00 o 
  -3  13  12       26.44       28.25      5.39 o 
  -2  13  12        7.31        7.33      3.59 o 
  -1  13  12       55.57       40.17      4.22 o 
   0  13  12      355.37      324.91      8.39 o 
   1  13  12      222.56      195.25     12.08 o 
   2  13  12      148.06      140.27     15.21 o 
   3  13  12       12.23       19.74      6.01 o 
   4  13  12        0.01        4.65      5.38 o 
  -4  14  12        0.00        0.93      7.94 o 
  -3  14  12       12.95       27.40      7.74 o 
  -2  14  12        4.87       10.82      4.03 o 
  -1  14  12        0.13        0.00      3.38 o 
   0  14  12        3.97        3.27      3.63 o 
   1  14  12        1.12        7.26      4.26 o 
   2  14  12       21.35       24.44      6.10 o 
   3  14  12        0.40        0.01      5.26 o 
  -4  15  12        6.60        8.65      5.67 o 
  -3  15  12        0.54        9.21      5.11 o 
  -2  15  12       13.57       14.70      4.40 o 
  -1  15  12       34.13       26.12      4.08 o 
   0  15  12       98.18       99.90      5.71 o 
   1  15  12       19.10       25.37      4.77 o 
   2  15  12        4.23        3.45      5.51 o 
   3  15  12       45.93       63.62     11.73 o 
  -4  16  12        6.54       11.99      6.59 o 
  -3  16  12        5.18        0.00      4.76 o 
  -2  16  12        2.83        0.00      4.62 o 
  -1  16  12        9.75        2.66      3.59 o 
   0  16  12        0.24        1.75      3.77 o 
   1  16  12        0.29        2.85      4.21 o 
   2  16  12        1.96        1.56      5.47 o 
   3  16  12        1.92        4.40      5.64 o 
  -3  17  12        3.24       10.46      5.46 o 
  -2  17  12       40.93       38.60      5.98 o 
  -1  17  12       31.33       39.46      5.36 o 
   0  17  12        5.23       10.04      4.00 o 
   1  17  12        7.69        9.33      5.77 o 
   2  17  12        1.08        9.38      5.96 o 
   3  17  12       12.93       20.65      6.34 o 
  -3  18  12      107.46      142.82      8.69 o 
  -2  18  12       13.97       24.90      5.75 o 
  -1  18  12        2.35        3.08      3.95 o 
   0  18  12        7.09        5.85      4.52 o 
   1  18  12        0.00        0.00      5.49 o 
   2  18  12        0.13        3.67      5.82 o 
  -2  19  12       18.29       29.26     12.45 o 
  -1  19  12        4.10       11.00      8.99 o 
   0  19  12        0.26        1.30      4.53 o 
   1  19  12        3.23        0.00      6.24 o 
   2  19  12        0.96        4.63      6.10 o 
  -2  20  12       11.00       28.70      9.26 o 
  -1  20  12        0.80        4.06      6.87 o 
   0  20  12       25.56       42.07      5.85 o 
   1  20  12        8.15       24.48      6.72 o 
   0  21  12       34.44       59.84     10.18 o 
  -5   1  13        1.72        9.56      7.43 o 
  -4   1  13        7.78        5.30      8.85 o 
  -3   1  13        4.87        1.98      6.68 o 
  -2   1  13      131.00      100.86      5.98 o 
  -1   1  13       44.36       65.07      8.32 o 
   0   1  13        3.18        1.79      3.89 o 
   1   1  13        0.50        3.25      2.92 o 
   2   1  13        1.14        0.80      3.47 o 
   3   1  13       61.35       53.55      7.28 o 
   4   1  13       41.78       33.74      6.66 o 
  -5   2  13        0.00        1.89      7.50 o 
  -4   2  13        0.01        2.02      7.04 o 
  -3   2  13        0.70        0.00      6.16 o 
  -2   2  13       42.03       61.32      7.37 o 
  -1   2  13      328.71      332.97      8.89 o 
   0   2  13       83.46       82.40      4.89 o 
   1   2  13       65.48       69.46      4.02 o 
   2   2  13      442.23      430.12     10.65 o 
   3   2  13        6.15        3.26      5.48 o 
   4   2  13        0.79        5.13      5.49 o 
  -5   3  13        3.42        8.43      7.72 o 
  -4   3  13       21.15       23.99      7.95 o 
  -3   3  13       22.43       18.21     11.05 o 
  -2   3  13      217.79      224.60      7.37 o 
  -1   3  13       25.57       19.02      3.83 o 
   0   3  13       45.34       42.56      3.93 o 
   1   3  13       37.12       40.80      5.34 o 
   2   3  13       46.55       48.60      5.28 o 
   3   3  13        1.43        8.34      7.22 o 
   4   3  13       27.86       27.93      6.48 o 
  -5   4  13       79.93      101.73     11.02 o 
  -4   4  13        0.82        0.00      7.20 o 
  -3   4  13      233.50      233.59     13.28 o 
  -2   4  13      430.13      395.12      9.83 o 
  -1   4  13        0.93        0.00      3.18 o 
   0   4  13       77.36       91.44      4.87 o 
   1   4  13      236.97      231.54      6.74 o 
   2   4  13        5.84        4.51      3.78 o 
   3   4  13       26.34       18.34      6.05 o 
   4   4  13       29.25       20.40      6.36 o 
  -5   5  13       99.94      109.54     11.46 o 
  -4   5  13       17.27        7.26      7.46 o 
  -3   5  13       46.22       73.73     12.46 o 
  -2   5  13      107.41      117.73      6.21 o 
  -1   5  13       15.09       12.76      4.17 o 
   0   5  13        5.19        0.00      3.11 o 
   1   5  13       83.89       89.35      4.63 o 
   2   5  13       11.73        9.69      4.03 o 
   3   5  13        1.49        7.22      5.70 o 
   4   5  13        2.36        9.00      5.69 o 
  -5   6  13        2.49       11.19      8.20 o 
  -4   6  13       11.00       11.70      7.56 o 
  -3   6  13        9.13        9.48      7.31 o 
  -2   6  13        7.84        3.68      3.28 o 
  -1   6  13       68.08       66.58      4.43 o 
   0   6  13       16.14       14.68      3.61 o 
   1   6  13       61.95       69.68      4.32 o 
   2   6  13        0.24        0.94      5.05 o 
   3   6  13        9.38        9.80      5.43 o 
   4   6  13        2.08        7.18      5.78 o 
  -5   7  13      135.95      139.90     12.50 o 
  -4   7  13       72.42       78.69     10.06 o 
  -3   7  13        2.89        3.83      6.69 o 
  -2   7  13       46.63       42.19      4.08 o 
  -1   7  13       77.14       72.74      5.75 o 
   0   7  13      410.01      398.87      9.10 o 
   1   7  13        1.68        1.90      3.10 o 
   2   7  13       60.28       63.16      6.65 o 
   3   7  13        6.58        3.08      5.27 o 
   4   7  13       33.07       38.86     11.12 o 
  -5   8  13        0.42        9.43      7.99 o 
  -4   8  13        7.19       15.00      7.79 o 
  -3   8  13        0.42        4.92      4.40 o 
  -2   8  13      189.03      181.98      6.46 o 
  -1   8  13       16.67       17.33      3.54 o 
   0   8  13       80.93       93.87      5.16 o 
   1   8  13       36.24       37.78      4.35 o 
   2   8  13        7.58        3.94      5.08 o 
   3   8  13      103.90      104.60      8.11 o 
   4   8  13       21.49       22.36      6.13 o 
  -5   9  13        1.53        1.69      5.64 o 
  -4   9  13       10.77       10.96      5.67 o 
  -3   9  13        9.33        9.09      4.66 o 
  -2   9  13       51.22       48.75      6.05 o 
  -1   9  13       66.91       76.91      4.81 o 
   0   9  13        0.09        0.00      3.12 o 
   1   9  13        1.64        5.94      3.98 o 
   2   9  13       58.92       58.35      6.83 o 
   3   9  13       35.24       41.65      6.45 o 
   4   9  13        0.22        0.00      5.13 o 
  -5  10  13        9.79       12.05      6.22 o 
  -4  10  13       33.75       42.72      8.97 o 
  -3  10  13       32.10       45.27      5.72 o 
  -2  10  13       38.63       45.92      4.60 o 
  -1  10  13       23.78       20.82      4.02 o 
   0  10  13        2.94        0.32      3.21 o 
   1  10  13       22.55       22.94      4.56 o 
   2  10  13       90.84       86.87      9.93 o 
   3  10  13        2.25        7.78      5.37 o 
   4  10  13        2.03        4.18      5.63 o 
  -4  11  13        0.29        5.80      5.60 o 
  -3  11  13        5.39        7.09      4.89 o 
  -2  11  13        5.64        8.24      3.66 o 
  -1  11  13       18.64       17.00      3.95 o 
   0  11  13        0.00        0.00      3.27 o 
   1  11  13       17.50       21.29      4.55 o 
   2  11  13        3.05        6.29      5.28 o 
   3  11  13        4.66       10.62      5.75 o 
  -4  12  13       51.42       59.38     11.05 o 
  -3  12  13       33.42       18.03      5.36 o 
  -2  12  13      103.90      112.52      7.16 o 
  -1  12  13        2.48        0.00      4.22 o 
   0  12  13       21.86       24.62      4.45 o 
   1  12  13      287.50      287.42      9.78 o 
   2  12  13       84.82       83.86      7.91 o 
   3  12  13        1.05        3.33      5.38 o 
  -4  13  13        2.99        0.00      5.70 o 
  -3  13  13        8.24        2.78      4.97 o 
  -2  13  13       13.39       11.38      4.27 o 
  -1  13  13        7.47       13.67      4.06 o 
   0  13  13       98.65       91.07      5.24 o 
   1  13  13       15.51       13.25      4.53 o 
   2  13  13        4.59        2.26      5.31 o 
   3  13  13        0.72        5.01      5.96 o 
  -4  14  13        2.97        5.60      8.48 o 
  -3  14  13      193.26      229.92     10.13 o 
  -2  14  13       60.68       63.13      6.44 o 
  -1  14  13       20.28       17.60      4.01 o 
   0  14  13        8.81        5.62      3.81 o 
   1  14  13       71.84       85.17      7.92 o 
   2  14  13      148.12      146.35     15.18 o 
   3  14  13        0.30        0.00      5.50 o 
  -3  15  13        6.83        9.14      5.58 o 
  -2  15  13       25.86       35.40      5.86 o 
  -1  15  13       15.82       14.28      5.01 o 
   0  15  13       13.93       19.70      6.39 o 
   1  15  13        8.58       19.60      6.18 o 
   2  15  13       54.10       56.32      7.53 o 
  -3  16  13        0.09       14.13      6.55 o 
  -2  16  13       25.36       35.77      9.09 o 
  -1  16  13        2.32        1.53      3.67 o 
   0  16  13        1.32        9.59      4.75 o 
   1  16  13        2.58        6.68      5.72 o 
   2  16  13        7.80       13.78      8.01 o 
  -2  17  13        0.35        3.75      5.22 o 
  -1  17  13        1.34        0.00      4.52 o 
   0  17  13        0.07        0.00      6.22 o 
   1  17  13       20.64       24.16      6.47 o 
  -2  18  13        0.00        2.40      5.19 o 
  -1  18  13       11.28       17.02      5.13 o 
   0  18  13        3.31        3.47      4.47 o 
   1  18  13        4.24       10.67      5.95 o 
  -1  19  13        4.32        4.34      5.91 o 
   0  19  13       36.58       40.94      6.15 o 
  -5   0  14        6.74       22.04     12.08 o 
  -4   0  14       13.18        0.00     10.00 o 
  -3   0  14      138.78      133.35     15.83 o 
  -2   0  14       55.06       40.86      7.03 o 
  -1   0  14        5.60       11.56      5.88 o 
   0   0  14      351.58      338.69     19.17 o 
   1   0  14      107.41      118.61      8.94 o 
   2   0  14        9.93        4.87      5.42 o 
   3   0  14        2.49        0.00      8.09 o 
   4   0  14       14.64       29.11      9.48 o 
  -5   1  14        8.25        5.11      7.75 o 
  -4   1  14        9.86       16.67      9.96 o 
  -3   1  14        0.57        1.05      6.84 o 
  -2   1  14        1.77        0.00      5.24 o 
  -1   1  14        6.36        9.30      4.78 o 
   0   1  14      171.24      169.65      6.56 o 
   1   1  14       58.52       57.01      5.76 o 
   2   1  14       52.71       62.11      5.05 o 
   3   1  14        7.91        0.88      5.68 o 
   4   1  14       12.16       16.01      6.14 o 
  -5   2  14        0.12        0.00      7.00 o 
  -4   2  14        5.56        5.83      7.43 o 
  -3   2  14       13.95       15.30      7.32 o 
  -2   2  14        0.04        0.00      3.94 o 
  -1   2  14       22.29       25.27      4.68 o 
   0   2  14      107.94      101.37      5.51 o 
   1   2  14      185.26      179.33      7.42 o 
   2   2  14       85.60       96.29      8.86 o 
   3   2  14       23.39       21.12      6.32 o 
   4   2  14       45.57       50.12      7.59 o 
  -5   3  14        1.32        0.00     10.22 o 
  -4   3  14        1.08        0.00      8.09 o 
  -3   3  14        0.89        0.00      6.65 o 
  -2   3  14       10.23       10.35      5.18 o 
  -1   3  14      125.65      102.20      5.60 o 
   0   3  14       21.70       15.82      3.62 o 
   1   3  14       27.02       28.27      7.32 o 
   2   3  14       18.55       14.73      6.34 o 
   3   3  14       30.03       18.01      6.46 o 
   4   3  14       18.78       17.37      6.74 o 
  -5   4  14        0.01        0.13      8.22 o 
  -4   4  14        0.01        1.64     12.13 o 
  -3   4  14       12.71        4.12      7.12 o 
  -2   4  14        1.23        0.00      3.98 o 
  -1   4  14        0.04        0.00      3.24 o 
   0   4  14       12.29       16.24      3.56 o 
   1   4  14      202.77      192.21      7.15 o 
   2   4  14        9.41       10.86      6.01 o 
   3   4  14       58.07       68.43      8.07 o 
   4   4  14       20.52       14.35      6.44 o 
  -5   5  14        6.70       16.30      8.61 o 
  -4   5  14        6.63       10.75      7.57 o 
  -3   5  14        0.00        0.00      7.01 o 
  -2   5  14       29.45       29.15      4.28 o 
  -1   5  14      189.48      204.78      6.84 o 
   0   5  14        1.05        0.00      3.27 o 
   1   5  14       26.23       30.63      4.32 o 
   2   5  14       31.89       33.26      6.10 o 
   3   5  14       85.74       91.21      8.87 o 
  -4   6  14      124.57      138.60     12.08 o 
  -3   6  14        3.95        0.00      7.09 o 
  -2   6  14      130.26      119.10      5.50 o 
  -1   6  14        0.73        0.00      3.35 o 
   0   6  14       14.45       14.13      3.66 o 
   1   6  14        1.14        7.07      3.83 o 
   2   6  14      151.39      159.23      9.43 o 
   3   6  14      135.57      146.08     10.33 o 
  -4   7  14        3.46        5.58      7.76 o 
  -3   7  14       17.35       17.24      8.15 o 
  -2   7  14       41.65       52.00      4.47 o 
  -1   7  14       32.62       28.99      4.07 o 
   0   7  14        0.80        2.15      3.38 o 
   1   7  14       21.22       28.38      4.32 o 
   2   7  14        0.11        0.00      4.76 o 
   3   7  14       12.66       10.89      5.81 o 
  -4   8  14        2.43        6.08      5.77 o 
  -3   8  14       63.83       64.40      7.01 o 
  -2   8  14       63.28       78.55      5.13 o 
  -1   8  14       81.63       90.70      5.64 o 
   0   8  14        0.36        0.00      3.44 o 
   1   8  14       21.25       22.46      4.23 o 
   2   8  14      154.37      143.38      9.10 o 
   3   8  14       49.68       58.93      7.55 o 
  -4   9  14       46.12       43.67      6.82 o 
  -3   9  14       32.05       37.46      6.49 o 
  -2   9  14       79.49       80.05      6.39 o 
  -1   9  14      240.74      239.87      7.68 o 
   0   9  14      182.09      190.95      6.70 o 
   1   9  14      105.99      126.24      6.96 o 
   2   9  14        6.03        0.19      5.38 o 
   3   9  14        2.76       11.52      5.81 o 
  -4  10  14        0.16        0.00      5.38 o 
  -3  10  14        6.15       10.85      5.80 o 
  -2  10  14       81.34       84.78      7.04 o 
  -1  10  14       38.07       36.19      4.37 o 
   0  10  14        1.78        0.62      3.76 o 
   1  10  14       75.30       85.13      6.21 o 
   2  10  14       36.72       47.01      8.12 o 
   3  10  14       37.43       36.13      6.94 o 
  -4  11  14        3.88        5.53      6.69 o 
  -3  11  14        9.56        0.00      5.32 o 
  -2  11  14       37.85       35.48      5.56 o 
  -1  11  14       99.11      119.29      5.90 o 
   0  11  14        0.14        0.28      3.93 o 
   1  11  14       21.92       20.25      6.06 o 
   2  11  14       74.30       72.83      7.91 o 
   3  11  14       90.83      113.17      9.10 o 
  -3  12  14       57.64       74.65     11.84 o 
  -2  12  14       16.71       26.57      5.68 o 
  -1  12  14       30.27       29.99      4.36 o 
   0  12  14      149.48      141.56      7.59 o 
   1  12  14        8.34       10.94      5.83 o 
   2  12  14       89.72      110.59     12.93 o 
  -3  13  14       15.59       15.23      6.25 o 
  -2  13  14        3.67       11.28      5.15 o 
  -1  13  14       62.19       60.40      5.07 o 
   0  13  14       23.63       15.82      5.51 o 
   1  13  14       44.32       44.10      6.90 o 
   2  13  14        0.39       10.68      5.94 o 
  -3  14  14       12.35       18.25      6.26 o 
  -2  14  14        0.00       11.68      5.19 o 
  -1  14  14        8.53        9.67      3.89 o 
   0  14  14        0.83        0.00      4.31 o 
   1  14  14      144.53      153.16     11.21 o 
   2  14  14       86.02      103.00      9.91 o 
  -2  15  14        0.28        4.40      7.15 o 
  -1  15  14        9.56       19.64      5.09 o 
   0  15  14        0.04        5.23      6.11 o 
   1  15  14        0.32        0.44      5.56 o 
  -2  16  14        3.18        7.95      7.75 o 
  -1  16  14       12.27       19.83      4.70 o 
   0  16  14       11.21       10.62      6.27 o 
  -4   1  15        5.37        0.00      7.30 o 
  -3   1  15        4.79       11.41     13.21 o 
  -2   1  15       31.97       27.07      6.77 o 
  -1   1  15        0.30        2.81      4.43 o 
   0   1  15      108.20      127.64      6.12 o 
   1   1  15       60.36       55.71      5.44 o 
   2   1  15       31.09       41.92      7.44 o 
   3   1  15       44.94       41.39      7.51 o 
  -4   2  15        0.99        0.00      7.62 o 
  -3   2  15        2.89       11.84      7.34 o 
  -2   2  15        1.04        0.00     15.54 o 
  -1   2  15        0.44        0.00      4.09 o 
   0   2  15       20.38       17.43      4.08 o 
   1   2  15       52.95       60.66      5.42 o 
   2   2  15       30.74       30.20      9.43 o 
   3   2  15       24.34       29.32      7.13 o 
  -4   3  15        0.51        1.64     15.06 o 
  -3   3  15        1.72       17.90      7.81 o 
  -2   3  15        0.09        0.00      6.47 o 
  -1   3  15        0.13        0.00      3.50 o 
   0   3  15        1.11        1.42      3.63 o 
   1   3  15        0.55        0.88      4.17 o 
   2   3  15       23.06       26.37      7.06 o 
   3   3  15       26.13       16.17      6.63 o 
  -4   4  15       10.62       13.98      8.39 o 
  -3   4  15        0.55        2.74      7.47 o 
  -2   4  15      120.90      129.30     10.90 o 
  -1   4  15        1.18        0.00      3.38 o 
   0   4  15       13.59        8.95      4.05 o 
   1   4  15       95.90      111.94      6.52 o 
   2   4  15       42.25       62.79      8.03 o 
   3   4  15        9.53       28.14     13.90 o 
  -4   5  15        2.30        1.60      7.85 o 
  -3   5  15        5.87        4.44      7.52 o 
  -2   5  15        0.89        0.00      5.16 o 
  -1   5  15       51.04       40.57      4.37 o 
   0   5  15        4.15        4.41      3.90 o 
   1   5  15       21.78       26.92      4.55 o 
   2   5  15       17.59       17.16      7.01 o 
   3   5  15        0.33        3.09      6.02 o 
  -4   6  15        2.22       10.93      9.50 o 
  -3   6  15        2.13        5.15      5.61 o 
  -2   6  15       36.61       48.20      9.09 o 
  -1   6  15      123.70      144.51      6.20 o 
   0   6  15        8.30        4.87      4.09 o 
   1   6  15       10.24        9.30      4.07 o 
   2   6  15       32.91       34.85      7.04 o 
  -3   7  15        1.33        0.44      5.34 o 
  -2   7  15       35.00       34.99      6.39 o 
  -1   7  15      322.21      353.51      9.23 o 
   0   7  15      154.64      175.25      7.44 o 
   1   7  15       36.15       36.13      5.55 o 
   2   7  15        1.71        1.46      5.39 o 
  -3   8  15        0.86       12.54      5.91 o 
  -2   8  15        0.78        0.00      5.47 o 
  -1   8  15       69.84       75.96      5.16 o 
   0   8  15        0.82        5.39      4.03 o 
   1   8  15       11.88       10.41      4.89 o 
   2   8  15        0.68        7.25      5.59 o 
  -3   9  15       20.96       29.03      6.81 o 
  -2   9  15        6.01        8.27      5.68 o 
  -1   9  15       18.99       19.96      4.16 o 
   0   9  15       20.37       31.25      5.44 o 
   1   9  15       24.22       17.97      5.88 o 
   2   9  15       22.63       26.36      6.41 o 
  -3  10  15        8.26       12.57      6.04 o 
  -2  10  15       13.30       22.56      8.03 o 
  -1  10  15        7.12       11.10      3.83 o 
   0  10  15       18.31       16.91      4.44 o 
   1  10  15        1.55        2.84      5.36 o 
   2  10  15       24.89       29.34      6.75 o 
  -3  11  15       32.96       61.92      8.81 o 
  -2  11  15       10.21        1.85      5.58 o 
  -1  11  15       54.22       69.76      5.15 o 
   0  11  15       19.21       25.80      4.84 o 
   1  11  15       15.54       16.48      6.25 o 
  -2  12  15       18.94       27.65      6.33 o 
  -1  12  15       13.86       15.24      4.64 o 
   0  12  15       45.38       54.69      5.49 o 
   1  12  15       25.75       40.59      7.07 o 
  -2  13  15       39.71       50.42      6.44 o 
  -1  13  15       17.39       18.85      4.73 o 
   0  13  15       46.25       50.07      5.72 o 
  -3   0  16       18.65       31.83     12.46 o 
  -2   0  16       25.45       50.49     13.02 o 
  -1   0  16       74.45       86.97      9.17 o 
   0   0  16       61.23       60.04      8.25 o 
   1   0  16       32.97       71.65      8.30 o 
   2   0  16        0.33        4.46      9.22 o 
  -3   1  16        0.32        6.77      7.76 o 
  -2   1  16       21.45       25.36      8.06 o 
  -1   1  16       14.06       15.48      4.82 o 
   0   1  16       23.61       26.72      5.05 o 
   1   1  16       26.93       39.34      5.27 o 
   2   1  16        0.17        4.84      6.81 o 
  -3   2  16       26.18       36.21     14.84 o 
  -2   2  16       10.55       20.79     10.95 o 
  -1   2  16        0.37        0.00      3.79 o 
   0   2  16        2.58        7.23      4.65 o 
   1   2  16        1.59        0.00      4.30 o 
   2   2  16       10.74        9.51      6.51 o 
  -3   3  16        8.38        0.00      8.58 o 
  -2   3  16       16.97       19.78      7.79 o 
  -1   3  16       22.90       30.44      4.61 o 
   0   3  16        0.44        1.56      4.42 o 
   1   3  16        1.31        0.00      4.82 o 
   2   3  16        3.34        1.36      6.20 o 
  -3   4  16        0.05        7.00      7.66 o 
  -2   4  16        0.83        0.00      5.20 o 
  -1   4  16        2.02        5.14      4.10 o 
   0   4  16       12.29       20.23      4.80 o 
   1   4  16        0.02        2.73      5.33 o 
  -3   5  16        0.34        0.00      9.00 o 
  -2   5  16        0.11        1.62      5.74 o 
  -1   5  16        0.88        0.00      3.85 o 
   0   5  16       18.16       29.41      4.73 o 
   1   5  16       27.13       28.52      5.87 o 
  -2   6  16        5.57        4.34      5.73 o 
  -1   6  16       59.19       64.00      5.87 o 
   0   6  16       24.39       23.20      4.75 o 
   1   6  16        2.77        2.48      4.78 o 
  -2   7  16        0.23        5.32      5.71 o 
  -1   7  16       33.54       50.03      5.09 o 
   0   7  16       11.46       14.51      4.43 o 
   1   7  16        4.24        7.98      4.98 o 
  -2   8  16       29.11       38.58      6.88 o 
  -1   8  16        4.12        0.00      5.28 o 
   0   8  16        8.53        9.90      4.45 o 
   1   8  16        8.29        7.77      5.81 o 
  -1   9  16        1.51        0.00      5.38 o 
   0   9  16       70.88       91.13      6.24 o 
  -1  10  16       60.70       65.07      9.75 o 
  -1   1  17        0.01        2.02      7.13 o 
                                                 
